# Supplementary material for: Concurrent optoacoustic tomography and magnetic resonance imaging of resting-state functional connectivity in the mouse brain
Source: Nat Commun. 2024 Dec 30;15:10791. doi: 10.1038/s41467-024-54947-y (PMC11685406; doi:10.1038/s41467-024-54947-y)
Supplement: Supplementary file 4 — Source Data 1 [file 41467_2024_54947_MOESM4_ESM.xlsx]

## Sheet: Fig. 2c-e
	Fig. 2c-e Voxel-wise relationship of FC (r > 0.1) derived from group seed-maps
Seed	S1-t (panel c)				M1 (panel d)				Vis (panel e)
Component	BOLD	HbO	HbR	HbT	BOLD	HbO	HbR	HbT	BOLD	HbO	HbR	HbT
	0.104635	0.338579	0.345943	0.32655	0.100722	0.0942126	0.130967	0.0436378	0.102864	0.382861	0.349322	0.36922			Linear correlation coefficient (r) of BOLD and fOA woxel-wise FC
	0.111219	0.353017	0.355317	0.342077	0.100914	0.152171	0.165093	0.0991164	0.105426	0.380876	0.356439	0.361143
	0.115554	0.375451	0.370911	0.366374	0.102082	0.225446	0.20374	0.174884	0.10726	0.383653	0.363512	0.36003			S1-t	M1	Vis
	0.114027	0.394589	0.385842	0.387669	0.104803	0.268771	0.223792	0.223406	0.107203	0.388277	0.364688	0.368008		HbO	0.723059	0.595116	0.796896
	0.10996	0.392793	0.384807	0.387529	0.108729	0.279782	0.225357	0.243484	0.1068	0.384485	0.350042	0.375438		HbR	0.679955	0.584203	0.764789
	0.111976	0.371653	0.367753	0.367503	0.111581	0.265792	0.21264	0.251725	0.108698	0.376826	0.327241	0.377449		HbT	0.75361	0.613589	0.805894
	0.12401	0.36318	0.3626	0.36136	0.110565	0.248405	0.202946	0.260926	0.112627	0.372815	0.319824	0.370537
	0.138328	0.376745	0.375385	0.378209	0.107703	0.262429	0.220105	0.272633	0.115637	0.374255	0.327388	0.363509
	0.146702	0.401154	0.39698	0.403487	0.109637	0.302013	0.251185	0.28075	0.115785	0.37762	0.337243	0.361765
	0.146648	0.426367	0.420872	0.426767	0.118366	0.314894	0.251619	0.283785	0.112813	0.377297	0.343076	0.359129
	0.139259	0.446919	0.442329	0.44587	0.127124	0.289545	0.226976	0.281931	0.108203	0.378064	0.344782	0.359981
	0.128253	0.454444	0.451588	0.453454	0.130004	0.260319	0.20927	0.282907	0.106175	0.37802	0.333003	0.370659
	0.121843	0.436259	0.433568	0.434141	0.125923	0.254695	0.208476	0.293558	0.110012	0.372616	0.309078	0.381284
	0.128875	0.40126	0.396092	0.397841	0.117619	0.273353	0.222205	0.310665	0.116244	0.364006	0.296117	0.372272
	0.147434	0.388338	0.380873	0.388832	0.112706	0.307407	0.248145	0.321814	0.120486	0.352287	0.296194	0.348753
	0.166907	0.402716	0.393479	0.41006	0.119259	0.339549	0.270818	0.31979	0.121285	0.341258	0.302193	0.328992
	0.179249	0.427331	0.417826	0.436595	0.134615	0.340099	0.264992	0.312143	0.118574	0.338237	0.311802	0.32154
	0.181871	0.45159	0.444055	0.456393	0.149329	0.307615	0.239228	0.299548	0.113456	0.345835	0.319852	0.326884
	0.175402	0.470861	0.465211	0.470502	0.157287	0.279399	0.225175	0.291782	0.109801	0.356774	0.316407	0.347362
	0.161988	0.481491	0.476793	0.478262	0.156978	0.277768	0.228771	0.300214	0.111603	0.361025	0.300679	0.37058
	0.144141	0.484184	0.48264	0.474903	0.148953	0.295807	0.242912	0.323768	0.117	0.353705	0.285545	0.366464
	0.125411	0.478074	0.482008	0.45756	0.136559	0.32068	0.263153	0.349618	0.121498	0.331036	0.271399	0.333473
	0.113577	0.452695	0.45803	0.427574	0.129243	0.343465	0.28005	0.356544	0.122814	0.296217	0.257817	0.288079
	0.118479	0.412891	0.412041	0.394681	0.137331	0.353699	0.280295	0.338148	0.120453	0.268928	0.254192	0.252103
	0.140413	0.394083	0.386989	0.382005	0.157805	0.339143	0.264462	0.314425	0.11511	0.272239	0.265535	0.251031
	0.169038	0.403497	0.392462	0.397668	0.178988	0.306059	0.249492	0.292083	0.110169	0.302639	0.281506	0.292251
	0.194411	0.425783	0.411436	0.42841	0.192834	0.287485	0.250228	0.285031	0.110126	0.334053	0.28965	0.346527
	0.211075	0.449706	0.434293	0.456584	0.196622	0.295611	0.264356	0.300045	0.11464	0.338314	0.280941	0.360695
	0.216688	0.469194	0.456418	0.473613	0.19026	0.31863	0.286273	0.328976	0.119218	0.312088	0.256619	0.330739
	0.211336	0.48106	0.471914	0.480524	0.1751	0.346914	0.316426	0.36443	0.120873	0.268268	0.228371	0.278892
	0.196969	0.487233	0.48086	0.481457	0.153418	0.380391	0.357456	0.40502	0.118789	0.228057	0.211963	0.22672
	0.17634	0.492155	0.490135	0.478341	0.130242	0.411173	0.39514	0.436203	0.113346	0.216512	0.218167	0.203257
	0.15228	0.4952	0.49956	0.470062	0.117178	0.413353	0.390497	0.421667	0.107415	0.248619	0.247586	0.240242
	0.129457	0.486233	0.495016	0.452645	0.126207	0.382839	0.3372	0.364063	0.105813	0.30176	0.282196	0.317466
	0.118022	0.454806	0.464124	0.422125	0.153933	0.350969	0.290174	0.323941	0.109568	0.318698	0.286121	0.350268
	0.128267	0.41517	0.422744	0.390475	0.187357	0.318552	0.26632	0.303778	0.114216	0.293039	0.259335	0.325609
	0.156651	0.402963	0.40525	0.384006	0.216669	0.290304	0.26183	0.288742	0.116116	0.249447	0.224744	0.274471
	0.190942	0.418816	0.4128	0.405871	0.236671	0.284978	0.27228	0.290605	0.114218	0.207816	0.199762	0.217845
	0.221328	0.444155	0.430381	0.439983	0.244561	0.302824	0.293315	0.312973	0.109276	0.188201	0.195477	0.182304
	0.242172	0.466654	0.450124	0.469213	0.239678	0.330428	0.322146	0.343921	0.104826	0.212725	0.22198	0.207694
	0.250594	0.479591	0.465956	0.483637	0.22335	0.360889	0.358284	0.378332	0.104824	0.262339	0.261499	0.276779
	0.246266	0.483187	0.473972	0.483887	0.198216	0.395141	0.400825	0.418356	0.107751	0.269751	0.261762	0.2968
	0.230969	0.486579	0.480707	0.479506	0.167729	0.429385	0.443426	0.455165	0.109408	0.233318	0.22709	0.257992
	0.207662	0.495291	0.493017	0.477608	0.139067	0.447176	0.464286	0.463628	0.107982	0.196343	0.197316	0.211473
	0.179722	0.501461	0.502545	0.475272	0.127395	0.433814	0.430117	0.43066	0.104963	0.196764	0.20263	0.205382
	0.152314	0.490175	0.491719	0.461725	0.145007	0.397069	0.349635	0.378543	0.103068	0.225364	0.228923	0.235198
	0.136217	0.453365	0.455774	0.427237	0.182374	0.35852	0.293756	0.344673	0.102518	0.231409	0.227205	0.241645
	0.143891	0.409525	0.416945	0.386867	0.223876	0.317074	0.274476	0.322297	0.10174	0.243224	0.220252	0.247866
	0.174276	0.398584	0.40616	0.379798	0.260238	0.286879	0.275736	0.306472	0.100854	0.291533	0.240358	0.288697
	0.213401	0.418312	0.417524	0.406461	0.286122	0.283782	0.287832	0.309343	0.100857	0.327553	0.262666	0.32218
	0.248694	0.44595	0.434782	0.443252	0.297962	0.303501	0.309619	0.331265	0.102359	0.336686	0.272574	0.333689
	0.273364	0.467778	0.452644	0.471906	0.29458	0.333125	0.34022	0.360848	0.105261	0.340301	0.275562	0.337225
	0.284215	0.479029	0.467238	0.484093	0.277128	0.365504	0.37651	0.393578	0.10769	0.349951	0.283705	0.341651
	0.280667	0.482682	0.475103	0.48203	0.248423	0.398974	0.414801	0.429079	0.107884	0.364509	0.304116	0.348115
	0.264364	0.487707	0.481437	0.477064	0.212425	0.430973	0.450895	0.458587	0.105805	0.37701	0.329579	0.353825
	0.238419	0.496975	0.491172	0.476706	0.173825	0.454981	0.480422	0.469734	0.103762	0.374601	0.334896	0.353306
	0.206682	0.501577	0.496018	0.477249	0.139377	0.460355	0.486871	0.45587	0.10517	0.35694	0.310179	0.34802
	0.173128	0.49435	0.484767	0.473394	0.12119	0.438854	0.437627	0.417088	0.110346	0.349386	0.291037	0.348671
	0.142061	0.472714	0.457063	0.457385	0.131184	0.404642	0.346051	0.374398	0.115944	0.35846	0.297616	0.354384
	0.120871	0.429032	0.417114	0.415186	0.166264	0.386232	0.292983	0.362079	0.119182	0.372683	0.322669	0.357159
	0.121022	0.37591	0.378883	0.358708	0.213416	0.366877	0.282491	0.363125	0.119332	0.384555	0.355041	0.354157
	0.147615	0.357083	0.369168	0.336408	0.261934	0.328079	0.281819	0.350175	0.11672	0.394725	0.387158	0.349023
	0.19039	0.373345	0.383005	0.355483	0.304681	0.294984	0.28462	0.333664	0.112132	0.402138	0.406651	0.348249
	0.236095	0.402005	0.401628	0.393479	0.335898	0.29072	0.293281	0.336595	0.10782	0.397206	0.391033	0.353746
	0.275794	0.431899	0.419808	0.432812	0.351469	0.30962	0.310411	0.358062	0.108083	0.379939	0.341091	0.360995
	0.303702	0.458101	0.44026	0.462992	0.349731	0.338211	0.336709	0.385198	0.114897	0.372626	0.306895	0.369462
	0.316465	0.475801	0.459979	0.477946	0.331507	0.370323	0.369182	0.412716	0.123889	0.37972	0.30958	0.376024
	0.313355	0.485203	0.472286	0.479786	0.299603	0.404228	0.404644	0.439671	0.130525	0.390122	0.335777	0.375265
	0.295929	0.492387	0.477936	0.479127	0.258329	0.437958	0.440333	0.46211	0.13345	0.396168	0.368672	0.365897
	0.267453	0.500933	0.482499	0.483656	0.213014	0.466228	0.472064	0.473932	0.132931	0.399109	0.397441	0.354674
	0.232147	0.505254	0.483171	0.489423	0.17123	0.476562	0.483545	0.465558	0.129457	0.406364	0.418669	0.355716
	0.194452	0.498944	0.472427	0.489467	0.146461	0.457881	0.444079	0.431662	0.123453	0.420263	0.431682	0.376706
	0.159061	0.477147	0.448797	0.472697	0.153078	0.423736	0.362506	0.392894	0.115637	0.429073	0.428228	0.401057
	0.133916	0.430219	0.413564	0.420993	0.18971	0.403169	0.309093	0.383255	0.108828	0.420855	0.398941	0.406165
	0.132093	0.371132	0.378149	0.348811	0.241536	0.38107	0.292235	0.384802	0.108692	0.403901	0.353807	0.398799
	0.160361	0.348705	0.368638	0.318495	0.295531	0.342709	0.287647	0.372612	0.117808	0.397237	0.322591	0.398233
	0.207061	0.365392	0.380434	0.34038	0.343524	0.312717	0.287007	0.361321	0.130325	0.401512	0.318126	0.402726
	0.256881	0.395958	0.395743	0.38517	0.379275	0.312689	0.29229	0.373448	0.140237	0.405696	0.333773	0.40067
	0.299982	0.428174	0.411406	0.429765	0.398204	0.333493	0.305034	0.400637	0.145678	0.403098	0.357508	0.387315
	0.330297	0.458176	0.431057	0.463203	0.398171	0.360884	0.325684	0.425376	0.146818	0.399105	0.381777	0.371042
	0.344309	0.479542	0.450346	0.480375	0.37959	0.392371	0.354544	0.443994	0.144109	0.406677	0.405466	0.370083
	0.34124	0.489902	0.461756	0.484266	0.345138	0.427398	0.390796	0.459232	0.137988	0.426425	0.424911	0.391925
	0.322721	0.496015	0.465974	0.486207	0.299363	0.461396	0.42977	0.471843	0.12902	0.440336	0.429354	0.417843
	0.292172	0.50427	0.468776	0.493965	0.248102	0.488667	0.463983	0.47934	0.119459	0.436409	0.413759	0.425325
	0.253991	0.510136	0.469233	0.502467	0.197536	0.502914	0.48808	0.477919	0.115233	0.422105	0.383391	0.419633
	0.212871	0.50465	0.461164	0.501627	0.154129	0.50006	0.494077	0.465284	0.121631	0.409405	0.346726	0.417159
	0.173331	0.487731	0.446036	0.487018	0.127014	0.474226	0.461126	0.434083	0.134785	0.404239	0.321678	0.42006
	0.140623	0.460857	0.428745	0.454455	0.127182	0.434032	0.392663	0.39141	0.147087	0.400676	0.315268	0.417836
	0.123952	0.416028	0.405983	0.394746	0.156786	0.413011	0.34325	0.376412	0.154683	0.3932	0.321944	0.404017
	0.134065	0.364627	0.382736	0.325722	0.205466	0.407535	0.324376	0.387346	0.157113	0.38724	0.337763	0.386149
	0.170604	0.348669	0.377812	0.302806	0.262415	0.390456	0.315854	0.391315	0.154859	0.39318	0.361487	0.380186
	0.221293	0.369692	0.388044	0.333359	0.320207	0.35983	0.306341	0.379877	0.148496	0.410028	0.38494	0.391789
	0.273656	0.403946	0.400335	0.387281	0.372026	0.342771	0.298597	0.380546	0.138755	0.424702	0.397416	0.410263
	0.318914	0.438662	0.413253	0.438874	0.411296	0.352951	0.298612	0.408474	0.126784	0.430546	0.399895	0.42189
	0.35078	0.469547	0.430454	0.475614	0.433008	0.377509	0.307219	0.445096	0.115495	0.428612	0.397372	0.421485
	0.365493	0.489946	0.447423	0.493201	0.434513	0.404371	0.324267	0.470115	0.11145	0.420267	0.386012	0.4176
	0.362263	0.497766	0.457138	0.496211	0.415781	0.433316	0.352475	0.481169	0.119953	0.405964	0.35854	0.418543
	0.342912	0.500698	0.460286	0.495322	0.379368	0.464122	0.391857	0.484587	0.135841	0.393926	0.324534	0.423472
	0.310983	0.505588	0.461317	0.497175	0.33008	0.493493	0.434632	0.487044	0.150524	0.384964	0.298956	0.423612
	0.27088	0.508463	0.459822	0.49869	0.274226	0.51482	0.468527	0.488266	0.15983	0.375681	0.287294	0.413135
	0.227401	0.500259	0.451516	0.491741	0.218568	0.52214	0.487317	0.485098	0.163245	0.366871	0.288975	0.394763
	0.185399	0.479891	0.437727	0.471439	0.170167	0.515206	0.491517	0.474899	0.161388	0.363649	0.302759	0.377641
	0.150601	0.449527	0.422797	0.433424	0.138743	0.490029	0.471392	0.447011	0.155033	0.368989	0.322566	0.369529
	0.132726	0.404845	0.403955	0.371022	0.136258	0.450987	0.423868	0.40461	0.14497	0.378016	0.339052	0.369672
	0.142833	0.358903	0.384703	0.304923	0.165724	0.424594	0.379391	0.384026	0.132274	0.385989	0.35092	0.37377
	0.180228	0.349525	0.379651	0.290107	0.215876	0.41049	0.353109	0.384138	0.119544	0.395397	0.36339	0.383027
	0.231904	0.375993	0.387562	0.33081	0.274817	0.393295	0.340701	0.380921	0.112963	0.401907	0.374098	0.396385
	0.285164	0.413731	0.398569	0.39266	0.334826	0.377287	0.333175	0.375866	0.118856	0.397573	0.368767	0.409919
	0.331363	0.448807	0.411553	0.44721	0.389051	0.37791	0.324747	0.390102	0.134237	0.386003	0.341228	0.418891
	0.364133	0.47707	0.429375	0.48327	0.430721	0.397756	0.318854	0.428564	0.14995	0.373106	0.307893	0.418868
	0.37943	0.494145	0.447268	0.499928	0.454432	0.424613	0.321035	0.471802	0.1603	0.359293	0.283659	0.406703
	0.376292	0.499505	0.45779	0.502127	0.457007	0.450907	0.336066	0.501784	0.164328	0.342613	0.269866	0.382514
	0.35656	0.499541	0.460712	0.49686	0.43802	0.477121	0.365992	0.514551	0.162845	0.32262	0.263265	0.348457
	0.323846	0.498958	0.459352	0.488997	0.400017	0.503145	0.407107	0.515202	0.15677	0.303996	0.262477	0.311623
	0.282621	0.493992	0.453242	0.478881	0.348165	0.526153	0.450147	0.511277	0.146833	0.299102	0.270006	0.289879
	0.237835	0.477982	0.439613	0.462752	0.289241	0.538773	0.481567	0.504061	0.133927	0.314189	0.287639	0.295109
	0.194576	0.452826	0.42239	0.438008	0.230397	0.537235	0.495576	0.493347	0.120285	0.337906	0.312577	0.316544
	0.157139	0.426165	0.408331	0.407577	0.178941	0.524741	0.497694	0.479015	0.111669	0.362618	0.343875	0.348642
	0.130268	0.399883	0.395994	0.373108	0.144788	0.500743	0.48815	0.45274	0.115126	0.383178	0.36894	0.388485
	0.122989	0.369493	0.382144	0.327846	0.140413	0.467567	0.460841	0.41678	0.12952	0.385103	0.361748	0.411534
	0.143459	0.344154	0.371089	0.284021	0.16937	0.441286	0.420995	0.398833	0.145436	0.371177	0.331308	0.411607
	0.185822	0.3506	0.37183	0.286826	0.219861	0.422219	0.384339	0.395383	0.156138	0.351034	0.299215	0.396718
	0.238006	0.383765	0.380847	0.336784	0.279365	0.40631	0.366635	0.389529	0.160424	0.32737	0.272056	0.37104
	0.290725	0.421053	0.390638	0.399732	0.340078	0.400499	0.364148	0.38727	0.159243	0.299162	0.248471	0.334122
	0.33684	0.451392	0.402885	0.449268	0.395243	0.412142	0.360383	0.406674	0.153535	0.26728	0.229193	0.287049
	0.370104	0.472863	0.420714	0.478363	0.438036	0.437878	0.353417	0.448672	0.143954	0.241237	0.220483	0.240949
	0.38619	0.483549	0.438139	0.490066	0.46274	0.465387	0.351937	0.493531	0.131261	0.237118	0.229658	0.216711
	0.383681	0.485037	0.448072	0.489985	0.465726	0.48835	0.363738	0.523938	0.118616	0.263227	0.258309	0.233644
	0.364081	0.482934	0.451266	0.48258	0.446285	0.509348	0.390451	0.536826	0.114071	0.311445	0.300957	0.293818
	0.330998	0.478962	0.449766	0.470121	0.407076	0.530381	0.427587	0.537131	0.123094	0.357204	0.33761	0.365978
	0.289216	0.468205	0.441032	0.453077	0.353666	0.546784	0.465229	0.529322	0.137479	0.368469	0.338926	0.398635
	0.244035	0.447028	0.422838	0.431377	0.293224	0.551386	0.490835	0.514485	0.148041	0.350942	0.314335	0.392807
	0.20068	0.420904	0.402401	0.406756	0.233076	0.544276	0.500901	0.496719	0.152432	0.322961	0.284058	0.369866
	0.163371	0.396961	0.38768	0.382776	0.18049	0.530121	0.501954	0.47947	0.151531	0.291218	0.25442	0.335722
	0.136625	0.375866	0.376724	0.358185	0.145299	0.508347	0.497424	0.457306	0.146235	0.255543	0.22625	0.288456
	0.129055	0.354317	0.365992	0.323805	0.139997	0.480496	0.481299	0.43227	0.137158	0.219552	0.203417	0.233101
	0.148538	0.342111	0.359941	0.291876	0.16815	0.458283	0.448128	0.421737	0.125908	0.204563	0.199961	0.199273
	0.189453	0.359535	0.365574	0.303841	0.217757	0.440385	0.411362	0.41753	0.117505	0.244623	0.239383	0.235708
	0.239904	0.394858	0.375593	0.353809	0.276228	0.425105	0.391041	0.408285	0.118289	0.324841	0.307881	0.33071
	0.290969	0.425675	0.383001	0.406656	0.335937	0.421094	0.387636	0.405489	0.127273	0.366196	0.34032	0.388042
	0.33608	0.445893	0.392144	0.44277	0.390347	0.435365	0.38727	0.426038	0.136545	0.359039	0.332734	0.390972
	0.369308	0.457096	0.405713	0.461382	0.432696	0.461876	0.384165	0.466814	0.141111	0.333044	0.310882	0.370918
	0.386138	0.459186	0.416889	0.466621	0.457123	0.487882	0.383221	0.508299	0.140596	0.300211	0.282251	0.338888
	0.384575	0.45548	0.421424	0.463351	0.459757	0.507001	0.390753	0.534982	0.135828	0.260933	0.246805	0.29267
	0.365563	0.451417	0.422853	0.455646	0.439804	0.523156	0.410338	0.546656	0.127442	0.21716	0.20967	0.234262
	0.332611	0.447699	0.422564	0.445538	0.400101	0.540569	0.441292	0.548657	0.11757	0.189681	0.189111	0.191737
	0.290892	0.440182	0.416638	0.433266	0.34651	0.554499	0.474714	0.54134	0.112097	0.223646	0.218808	0.223573
	0.246138	0.425761	0.402979	0.41808	0.286365	0.557347	0.497469	0.523453	0.115626	0.313236	0.294004	0.32559
	0.203662	0.406725	0.386768	0.400393	0.226909	0.549167	0.504705	0.501069	0.123049	0.363097	0.34058	0.385446
	0.16746	0.387184	0.372573	0.382661	0.17513	0.534052	0.501163	0.481427	0.127759	0.35375	0.339493	0.378295
	0.139576	0.369279	0.359861	0.367327	0.140513	0.510813	0.49101	0.462554	0.127787	0.318392	0.310868	0.341152
	0.12023	0.350338	0.348337	0.348336	0.135093	0.481922	0.470243	0.446031	0.123619	0.274111	0.26699	0.291938
	0.110852	0.325762	0.337856	0.313198	0.161983	0.461719	0.436894	0.441203	0.116322	0.239486	0.228538	0.251084
	0.117854	0.307739	0.332521	0.275305	0.209321	0.447243	0.403081	0.435223	0.108848	0.259367	0.238745	0.27112
	0.146292	0.322113	0.339202	0.2779	0.264986	0.432974	0.382502	0.419957	0.106165	0.336592	0.303892	0.355832
	0.189371	0.362274	0.354283	0.321606	0.321801	0.426836	0.375763	0.413047	0.109673	0.384694	0.354542	0.405623
	0.238075	0.400622	0.365474	0.374754	0.373578	0.436501	0.376174	0.429312	0.114001	0.376266	0.360926	0.391031
	0.286591	0.422017	0.370252	0.412355	0.413766	0.45837	0.380154	0.462972	0.114721	0.336282	0.332334	0.343611
	0.32978	0.429857	0.375257	0.43005	0.436588	0.483488	0.388219	0.499079	0.111567	0.298081	0.29507	0.300742
	0.362213	0.430071	0.381995	0.435005	0.43822	0.506203	0.402087	0.527395	0.106981	0.302023	0.294981	0.304513
	0.37936	0.423898	0.385053	0.43254	0.417978	0.526789	0.423054	0.546571	0.103919	0.34316	0.336045	0.347055
	0.378768	0.414267	0.382126	0.425408	0.378869	0.546188	0.452095	0.556056	0.10263	0.349294	0.344656	0.349297
	0.360804	0.4075	0.377865	0.417779	0.326825	0.560557	0.485855	0.551385	0.102073	0.330151	0.311068	0.3262
	0.328724	0.406435	0.376236	0.412849	0.269054	0.564033	0.512993	0.530908	0.103535	0.327621	0.275033	0.325165
	0.287886	0.407014	0.374933	0.410019	0.212445	0.556477	0.523269	0.503318	0.107483	0.327507	0.249857	0.328621
	0.244333	0.401945	0.369528	0.404439	0.163445	0.540486	0.514777	0.479894	0.111384	0.321486	0.236107	0.323948
	0.203449	0.389165	0.359781	0.39306	0.130837	0.511891	0.487447	0.461779	0.1129	0.32316	0.238539	0.324531
	0.169014	0.373053	0.34768	0.37897	0.125769	0.474705	0.443751	0.450099	0.111274	0.340183	0.259748	0.338006
	0.142742	0.35783	0.335437	0.366352	0.150764	0.453455	0.402555	0.450486	0.10767	0.361041	0.288763	0.354725
	0.124347	0.343016	0.325027	0.353194	0.194468	0.445852	0.377179	0.446699	0.106291	0.36822	0.302592	0.362545
	0.112361	0.323159	0.313618	0.330608	0.245621	0.438302	0.367741	0.429141	0.110789	0.361552	0.291774	0.361944
	0.107539	0.297293	0.301758	0.294377	0.297716	0.434546	0.368534	0.418969	0.118225	0.347252	0.266555	0.352778
	0.116453	0.282857	0.298495	0.265892	0.345081	0.441948	0.375392	0.430481	0.124368	0.334967	0.244592	0.339419
	0.144614	0.303521	0.308877	0.280746	0.381585	0.460138	0.388189	0.457143	0.12738	0.335242	0.240177	0.333316
	0.185688	0.347437	0.324523	0.329735	0.401781	0.4856	0.407934	0.488965	0.12674	0.354311	0.260538	0.343822
	0.231269	0.384978	0.334751	0.378654	0.402132	0.515072	0.434387	0.520921	0.122308	0.387011	0.300454	0.366614
	0.276386	0.402509	0.340875	0.406048	0.382177	0.544501	0.463806	0.549471	0.115118	0.41532	0.340816	0.384797
	0.316776	0.404416	0.347346	0.411138	0.344998	0.568086	0.491915	0.567637	0.109209	0.421107	0.360056	0.387572
	0.347642	0.3971	0.351072	0.40366	0.29636	0.580905	0.518047	0.566876	0.110029	0.405559	0.351211	0.381844
	0.364641	0.383833	0.34751	0.392022	0.243063	0.581305	0.539427	0.545345	0.117899	0.387289	0.326294	0.376728
	0.365048	0.370249	0.3388	0.381534	0.191383	0.571964	0.549185	0.513931	0.128075	0.371682	0.294919	0.370476
	0.348724	0.364556	0.332715	0.377041	0.148808	0.55332	0.535802	0.487805	0.136592	0.361546	0.268022	0.36337
	0.318505	0.368148	0.333977	0.378617	0.128057	0.518477	0.484026	0.4734	0.14173	0.361609	0.258062	0.360164
	0.279623	0.372506	0.337997	0.380591	0.139278	0.475793	0.409978	0.467877	0.142773	0.372883	0.271763	0.363953
	0.238195	0.368167	0.335925	0.376696	0.174255	0.45595	0.373507	0.462439	0.139511	0.391047	0.304978	0.370604
	0.199616	0.355362	0.325803	0.366633	0.218909	0.454719	0.380848	0.450006	0.132266	0.408592	0.34376	0.370487
	0.167477	0.341868	0.31382	0.355894	0.264701	0.461576	0.401426	0.447214	0.122522	0.419611	0.374464	0.363444
	0.143178	0.333179	0.306406	0.348399	0.306136	0.47571	0.418803	0.463524	0.11461	0.420973	0.388033	0.363192
	0.126157	0.328005	0.304552	0.341575	0.337763	0.496235	0.434718	0.490683	0.11467	0.413076	0.379816	0.374188
	0.116496	0.319151	0.302048	0.327917	0.354696	0.521526	0.455957	0.519618	0.123932	0.402027	0.355744	0.38229
	0.119238	0.304235	0.294719	0.306485	0.353832	0.550522	0.485292	0.547503	0.136917	0.389516	0.321823	0.383356
	0.140457	0.298891	0.288371	0.297094	0.33499	0.578247	0.514521	0.572036	0.148547	0.379766	0.290809	0.383354
	0.175981	0.318737	0.289175	0.319827	0.30122	0.596166	0.531575	0.586818	0.156556	0.376909	0.276816	0.383933
	0.217117	0.346129	0.293094	0.354646	0.25785	0.600001	0.536418	0.584476	0.159984	0.379968	0.285254	0.382083
	0.258086	0.362573	0.301042	0.376541	0.210939	0.593069	0.538836	0.564229	0.158549	0.386027	0.312988	0.374487
	0.294971	0.365622	0.312873	0.378701	0.167005	0.575236	0.531668	0.53493	0.152599	0.393053	0.349072	0.360959
	0.323673	0.357213	0.319889	0.36649	0.135896	0.537752	0.485488	0.509377	0.142903	0.401945	0.38237	0.35098
	0.340184	0.341429	0.316588	0.349971	0.129956	0.492645	0.411514	0.495908	0.130602	0.413189	0.406654	0.357011
	0.341688	0.327485	0.308601	0.338409	0.15144	0.476033	0.383678	0.489367	0.118059	0.420321	0.414842	0.375642
	0.327647	0.324491	0.305972	0.337165	0.187547	0.481907	0.406562	0.481572	0.110524	0.420281	0.408778	0.391901
	0.3004	0.331959	0.312361	0.343961	0.226055	0.496523	0.436096	0.487812	0.113893	0.420472	0.400325	0.399852
	0.264796	0.339308	0.320943	0.349591	0.260608	0.51513	0.451878	0.512304	0.127428	0.419183	0.383965	0.402244
	0.226735	0.337383	0.322144	0.347229	0.286673	0.533545	0.462602	0.540013	0.144601	0.411857	0.352904	0.403697
	0.19144	0.327823	0.313836	0.339573	0.300112	0.551759	0.480942	0.560799	0.160259	0.402426	0.319115	0.406598
	0.162244	0.318071	0.301761	0.332903	0.298344	0.57178	0.508618	0.575584	0.17196	0.396689	0.301139	0.408175
	0.140253	0.313438	0.294347	0.329294	0.281454	0.589139	0.533224	0.58525	0.178426	0.394348	0.305975	0.40271
	0.124752	0.313653	0.294072	0.326258	0.252321	0.595715	0.540771	0.586543	0.179248	0.392875	0.330012	0.387333
	0.115142	0.31052	0.29341	0.317003	0.215554	0.590116	0.532686	0.576784	0.174785	0.393369	0.363069	0.368358
	0.114629	0.295011	0.282936	0.296825	0.176167	0.579632	0.523499	0.558461	0.165746	0.400554	0.394973	0.361305
	0.129175	0.277791	0.266485	0.280671	0.141122	0.567609	0.513243	0.53942	0.15313	0.415295	0.420158	0.375542
	0.15832	0.281387	0.25781	0.291027	0.122679	0.546812	0.480217	0.526243	0.138408	0.427858	0.430305	0.399128
	0.194345	0.296874	0.256768	0.314773	0.130409	0.519302	0.432491	0.515901	0.12377	0.428536	0.421783	0.412071
	0.230719	0.309535	0.263777	0.332366	0.156305	0.507037	0.421901	0.505903	0.11354	0.427251	0.413495	0.416513
	0.263722	0.314912	0.277658	0.336375	0.186882	0.515682	0.440618	0.512962	0.1145	0.436047	0.416735	0.425317
	0.289972	0.31063	0.288341	0.327509	0.214402	0.531426	0.4561	0.537104	0.129144	0.443438	0.411312	0.431852
	0.30588	0.299145	0.288844	0.31402	0.234823	0.543747	0.466719	0.560446	0.150387	0.441291	0.386139	0.43412
	0.308647	0.289801	0.284009	0.305783	0.24492	0.554106	0.484197	0.573896	0.17081	0.433782	0.353011	0.436169
	0.297432	0.290694	0.28357	0.307722	0.242697	0.565321	0.509355	0.57852	0.186805	0.426324	0.330753	0.43616
	0.274113	0.301203	0.29204	0.31713	0.228353	0.573637	0.53119	0.57522	0.19665	0.418785	0.328572	0.428035
	0.243034	0.312903	0.305247	0.32545	0.20433	0.572685	0.536891	0.564112	0.19972	0.410038	0.344897	0.408981
	0.209609	0.317605	0.314552	0.326358	0.174361	0.562484	0.525195	0.547412	0.196395	0.404946	0.371995	0.38741
	0.178613	0.314817	0.314598	0.322231	0.143432	0.549356	0.502834	0.531124	0.187502	0.410977	0.400492	0.380939
	0.152995	0.31004	0.30738	0.318926	0.120079	0.534779	0.465597	0.521281	0.174113	0.427599	0.423476	0.398018
	0.133617	0.307236	0.299485	0.317101	0.114772	0.519055	0.420171	0.515572	0.157723	0.444086	0.43416	0.42576
	0.11975	0.306219	0.294344	0.313668	0.128735	0.513491	0.40579	0.509882	0.140231	0.447157	0.425471	0.438638
	0.110098	0.300493	0.286844	0.303457	0.151029	0.521325	0.42139	0.516227	0.125124	0.438223	0.407174	0.429028
	0.105697	0.279812	0.267244	0.281292	0.171864	0.532746	0.439773	0.536402	0.119873	0.43665	0.404835	0.422477
	0.112408	0.251852	0.240215	0.258281	0.186916	0.540186	0.454751	0.556462	0.131073	0.450639	0.418996	0.43839
	0.134277	0.243209	0.226968	0.257831	0.193979	0.544696	0.473919	0.566163	0.153878	0.458665	0.413217	0.453483
	0.164767	0.25085	0.226948	0.273111	0.191693	0.548645	0.499143	0.563934	0.178518	0.454357	0.384068	0.457773
	0.196342	0.261036	0.234256	0.287821	0.180147	0.550278	0.523131	0.551659	0.19874	0.445004	0.354847	0.455738
	0.225363	0.267879	0.247011	0.294085	0.161047	0.545096	0.533286	0.532419	0.211765	0.432695	0.339586	0.446576
	0.249158	0.267385	0.257862	0.290493	0.138123	0.532346	0.517037	0.511535	0.216682	0.418467	0.340711	0.428477
	0.264563	0.260636	0.259916	0.282743	0.118931	0.519224	0.471128	0.496676	0.213926	0.409912	0.356751	0.408749
	0.268827	0.256281	0.257323	0.279307	0.112846	0.512924	0.417431	0.492525	0.204634	0.414052	0.380768	0.401178
	0.260858	0.262161	0.26025	0.28492	0.120964	0.512903	0.396551	0.498646	0.190168	0.429098	0.402762	0.413102
	0.242113	0.278027	0.273502	0.297257	0.133965	0.515232	0.405051	0.513302	0.172132	0.446765	0.41592	0.437394
	0.216368	0.295869	0.293166	0.308177	0.144007	0.518794	0.425956	0.529836	0.15248	0.455721	0.41487	0.453209
	0.188354	0.307116	0.310549	0.311547	0.148342	0.524187	0.454477	0.539879	0.134399	0.452284	0.404967	0.44708
	0.162193	0.310481	0.319323	0.309255	0.14618	0.530403	0.487873	0.539392	0.124741	0.452255	0.412298	0.439655
	0.140404	0.310248	0.319073	0.306472	0.137381	0.53365	0.517308	0.528763	0.131745	0.463138	0.437705	0.450676
	0.123719	0.308538	0.312633	0.303593	0.123794	0.528134	0.522537	0.510898	0.154444	0.467403	0.43943	0.461561
	0.112023	0.299631	0.297636	0.294607	0.111166	0.512441	0.482008	0.493695	0.182219	0.460784	0.410254	0.463068
	0.107138	0.271995	0.265323	0.27175	0.105865	0.496895	0.420977	0.488284	0.206	0.448589	0.371333	0.458751
	0.113798	0.233669	0.22401	0.2437	0.106832	0.49478	0.406182	0.496731	0.221659	0.431325	0.338205	0.448627
	0.13318	0.218612	0.205449	0.236809	0.10819	0.505706	0.438585	0.509503	0.227967	0.41166	0.318763	0.433039
	0.158665	0.225403	0.210061	0.246698	0.106746	0.501108	0.460316	0.497975	0.225453	0.39825	0.317111	0.417528
	0.183887	0.234897	0.223014	0.255041	0.103827	0.426623	0.39671	0.412343	0.21565	0.397083	0.331415	0.409064
	0.205461	0.237194	0.233623	0.255723	0.102579	0.295067	0.258573	0.271852	0.200277	0.407212	0.353489	0.411795
	0.220569	0.233959	0.237399	0.253636	0.103151	0.222913	0.17896	0.19722	0.181045	0.422135	0.373447	0.422761
	0.226507	0.233367	0.239145	0.254907	0.103779	0.220711	0.17801	0.192772	0.159904	0.432638	0.383666	0.431895
	0.221985	0.242614	0.24841	0.263046	0.105531	0.237382	0.200861	0.203438	0.138881	0.436199	0.383561	0.431229
	0.208049	0.261467	0.268215	0.276473	0.109265	0.230137	0.196215	0.203921	0.121024	0.440494	0.387102	0.425391
	0.187836	0.281611	0.29185	0.28785	0.111335	0.210058	0.181362	0.203954	0.11348	0.454367	0.413784	0.43164
	0.165304	0.294709	0.310532	0.291397	0.111433	0.21631	0.193874	0.21468	0.124292	0.472133	0.453687	0.451966
	0.143899	0.300383	0.32094	0.288682	0.114531	0.241601	0.219119	0.222369	0.150678	0.476272	0.464894	0.46381
	0.126923	0.296607	0.316684	0.28058	0.121726	0.234672	0.212037	0.213936	0.181477	0.466039	0.438113	0.462576
	0.119604	0.272205	0.283908	0.260954	0.12724	0.208461	0.193237	0.20813	0.207831	0.447312	0.390185	0.454435
	0.126405	0.233765	0.233349	0.234199	0.126666	0.205159	0.194415	0.224452	0.225382	0.421146	0.339286	0.440589
	0.143519	0.215287	0.209635	0.221889	0.121274	0.229634	0.215251	0.25093	0.232633	0.392226	0.300071	0.423576
	0.162616	0.215284	0.21257	0.222796	0.118414	0.258719	0.239495	0.262512	0.230269	0.369566	0.279423	0.407338
	0.177661	0.218899	0.221634	0.227433	0.125526	0.263821	0.242336	0.247433	0.220207	0.357767	0.278152	0.391623
	0.185394	0.22461	0.232994	0.233343	0.139234	0.23832	0.217224	0.2232	0.204435	0.356347	0.292736	0.375896
	0.184353	0.236043	0.251345	0.241927	0.150847	0.21683	0.201667	0.216316	0.1847	0.362976	0.314119	0.364742
	0.175121	0.253081	0.275935	0.253329	0.15553	0.226427	0.212164	0.23587	0.162863	0.373091	0.331606	0.36334
	0.160111	0.269378	0.297946	0.262565	0.152529	0.257666	0.237229	0.266166	0.140869	0.382789	0.340753	0.3689
	0.142534	0.278742	0.310503	0.264697	0.142689	0.292329	0.264317	0.296513	0.121457	0.398372	0.353249	0.382332
	0.125789	0.276202	0.307532	0.256758	0.128618	0.319901	0.285845	0.321226	0.111248	0.431233	0.394873	0.413274
	0.114536	0.251271	0.275284	0.233612	0.117672	0.33117	0.294923	0.320753	0.11911	0.467163	0.453376	0.449475
	0.114326	0.211158	0.223168	0.203055	0.120447	0.318661	0.283383	0.289065	0.144589	0.478821	0.479485	0.464127
	0.125271	0.192311	0.198353	0.191036	0.138776	0.287793	0.253399	0.258582	0.176317	0.467159	0.461213	0.459238
	0.139281	0.197437	0.205632	0.197069	0.162412	0.25029	0.219412	0.236338	0.203958	0.443667	0.41525	0.446259
	0.148899	0.210511	0.226326	0.207024	0.181923	0.233781	0.209787	0.230687	0.222388	0.411846	0.359202	0.427763
	0.151205	0.225716	0.252059	0.2169	0.193321	0.250867	0.227479	0.250256	0.230022	0.376327	0.308398	0.407397
	0.146236	0.24232	0.278017	0.228091	0.195246	0.286323	0.259471	0.281715	0.227753	0.345843	0.27175	0.388848
	0.135669	0.255281	0.296438	0.236931	0.187604	0.323692	0.295728	0.315529	0.217762	0.325284	0.251525	0.369317
	0.122895	0.256161	0.297568	0.236127	0.171484	0.359348	0.334247	0.356154	0.202145	0.312122	0.246428	0.342919
	0.113787	0.234773	0.269674	0.217194	0.150527	0.388983	0.368802	0.393992	0.182603	0.301893	0.252692	0.309412
	0.113573	0.200879	0.227197	0.188132	0.134861	0.391505	0.366638	0.391496	0.160865	0.297744	0.266403	0.282687
	0.119626	0.189678	0.215493	0.177057	0.138094	0.356613	0.313603	0.339448	0.140762	0.315204	0.294322	0.288772
	0.124141	0.202448	0.235105	0.18573	0.161794	0.311439	0.262984	0.289009	0.131632	0.367231	0.354431	0.342121
	0.122751	0.220888	0.261475	0.200417	0.193445	0.274721	0.238608	0.259578	0.142649	0.430886	0.430165	0.414518
	0.116381	0.228986	0.275792	0.206925	0.221698	0.263714	0.238796	0.256248	0.168401	0.454574	0.456924	0.447328
	0.109546	0.216836	0.264312	0.194973	0.241001	0.282708	0.258307	0.280094	0.194973	0.440468	0.431098	0.442008
	0.106177	0.194647	0.238119	0.173352	0.248491	0.318633	0.292723	0.316562	0.213232	0.41112	0.383723	0.42383
	0.105094	0.198847	0.238736	0.178002	0.243043	0.358661	0.337596	0.354773	0.220731	0.3768	0.333638	0.404704
	0.105324	0.246368	0.271464	0.22767	0.22555	0.39752	0.389227	0.395419	0.218532	0.345194	0.291319	0.386784
	0.107905	0.321143	0.315128	0.307605	0.198587	0.43257	0.443566	0.434858	0.208878	0.323134	0.263503	0.367553
	0.109709	0.370316	0.345651	0.362706	0.166333	0.450397	0.475338	0.44959	0.193814	0.307293	0.248806	0.340325
	0.10931	0.376676	0.35459	0.372328	0.137766	0.430292	0.436986	0.416628	0.17496	0.28805	0.240283	0.299211
	0.112494	0.362888	0.348576	0.358217	0.129111	0.384164	0.339637	0.359408	0.153935	0.264708	0.234529	0.250258
	0.123642	0.365126	0.349351	0.360846	0.150462	0.354986	0.281056	0.329508	0.134128	0.261359	0.247426	0.22786
	0.136179	0.386189	0.363574	0.384162	0.190045	0.332984	0.270044	0.314441	0.124018	0.313908	0.308793	0.279793
	0.142687	0.410781	0.384853	0.410683	0.232788	0.305675	0.269664	0.298333	0.132714	0.402556	0.400157	0.384435
	0.141184	0.430234	0.407068	0.430043	0.270603	0.293661	0.272772	0.296979	0.156286	0.445625	0.441111	0.441517
	0.132937	0.445359	0.429023	0.441586	0.298233	0.308327	0.287455	0.320053	0.181378	0.439573	0.426776	0.443766
	0.120808	0.452002	0.443677	0.441682	0.311349	0.34066	0.318799	0.355298	0.198705	0.417097	0.392757	0.430406
	0.110908	0.432684	0.429338	0.41878	0.307935	0.379998	0.3661	0.392327	0.205834	0.390078	0.356115	0.41604
	0.112506	0.392504	0.388163	0.382078	0.288791	0.418589	0.421475	0.429351	0.203837	0.362481	0.323366	0.398852
	0.129046	0.376549	0.367377	0.372196	0.257002	0.451584	0.47496	0.462204	0.194811	0.339123	0.298495	0.375146
	0.151841	0.392024	0.376604	0.393967	0.217176	0.476336	0.518338	0.479827	0.18066	0.317317	0.277918	0.340926
	0.171111	0.419043	0.398901	0.425444	0.176216	0.483247	0.52971	0.471754	0.162917	0.288193	0.253666	0.293469
	0.182081	0.445058	0.42431	0.451654	0.146912	0.460029	0.470456	0.436533	0.143091	0.248417	0.223838	0.23594
	0.183467	0.465981	0.44873	0.468343	0.145834	0.419536	0.360669	0.394458	0.124143	0.223571	0.211065	0.200115
	0.176099	0.481312	0.469614	0.476903	0.176969	0.39268	0.301606	0.372248	0.113554	0.267294	0.259653	0.247815
	0.16214	0.491976	0.486621	0.480086	0.226054	0.367029	0.295806	0.357771	0.119949	0.372504	0.358759	0.369553
	0.144004	0.498257	0.500057	0.477436	0.278527	0.332607	0.296469	0.342521	0.140651	0.434515	0.41275	0.442795
	0.125803	0.493291	0.500944	0.462304	0.325812	0.312218	0.295046	0.339257	0.163416	0.440139	0.410694	0.4526
	0.116999	0.461144	0.469775	0.42653	0.361352	0.31902	0.303285	0.356009	0.179373	0.428053	0.392207	0.444812
	0.127217	0.412991	0.416249	0.387463	0.379748	0.346115	0.329911	0.383877	0.186165	0.411234	0.374652	0.433561
	0.152809	0.398137	0.392167	0.386583	0.378339	0.384512	0.374699	0.416263	0.184649	0.388951	0.35827	0.414251
	0.182591	0.418852	0.404438	0.419436	0.357753	0.424448	0.426343	0.44949	0.176607	0.362153	0.338507	0.384247
	0.208068	0.449319	0.430414	0.456926	0.321305	0.457616	0.473032	0.475997	0.163767	0.330569	0.308602	0.343427
	0.224504	0.475704	0.456926	0.483699	0.274197	0.483721	0.511062	0.491097	0.147575	0.291075	0.265885	0.293134
	0.229613	0.495406	0.479876	0.498718	0.222818	0.500099	0.536967	0.491425	0.131151	0.259439	0.231889	0.256148
	0.223522	0.509105	0.497297	0.505891	0.174058	0.49751	0.533485	0.47299	0.122289	0.28642	0.255593	0.289237
	0.208199	0.517995	0.510064	0.508431	0.137602	0.471785	0.472186	0.439159	0.128139	0.375231	0.333906	0.392715
	0.186308	0.521865	0.519494	0.504817	0.128122	0.439266	0.372439	0.408531	0.143352	0.431359	0.378332	0.459383
	0.160599	0.518599	0.521605	0.490716	0.153885	0.42652	0.318975	0.401285	0.157021	0.438121	0.380321	0.469059
	0.13495	0.499797	0.505218	0.460964	0.20373	0.420183	0.316921	0.401073	0.163629	0.42882	0.377496	0.456394
	0.117419	0.454774	0.461972	0.412832	0.263696	0.393371	0.322194	0.38809	0.162891	0.412225	0.376893	0.431073
	0.118802	0.401138	0.410726	0.365619	0.325257	0.352321	0.314978	0.372071	0.156141	0.381829	0.362396	0.390022
	0.1416	0.386291	0.392173	0.359437	0.381126	0.327604	0.306658	0.37282	0.144873	0.338813	0.32417	0.33905
	0.176516	0.408633	0.404137	0.392511	0.423715	0.330919	0.309469	0.392081	0.130859	0.304174	0.280878	0.303598
	0.213337	0.442387	0.427283	0.439037	0.44693	0.355884	0.330361	0.41835	0.118371	0.321613	0.281277	0.33214
	0.245263	0.474115	0.453144	0.480455	0.447651	0.394599	0.368619	0.44587	0.114891	0.390989	0.331702	0.421092
	0.267346	0.498902	0.477565	0.50824	0.426179	0.436078	0.413386	0.470544	0.12301	0.430148	0.358335	0.473967
	0.276398	0.515089	0.496415	0.521731	0.38577	0.469137	0.453098	0.485631	0.134215	0.432581	0.35838	0.480035
	0.271767	0.524986	0.508669	0.525528	0.331986	0.493714	0.486206	0.493341	0.140805	0.4308	0.365863	0.472908
	0.255078	0.53134	0.517495	0.524075	0.272004	0.510567	0.511788	0.496488	0.141058	0.424931	0.379121	0.453299
	0.229291	0.533589	0.524439	0.517448	0.213353	0.5152	0.526029	0.490717	0.135804	0.396872	0.372039	0.407399
	0.197958	0.528256	0.522771	0.503201	0.163852	0.505104	0.520131	0.47363	0.126379	0.355188	0.340261	0.35497
	0.164834	0.513461	0.505108	0.48134	0.13455	0.482156	0.475667	0.448866	0.115969	0.34329	0.316501	0.352864
	0.135326	0.486215	0.473017	0.449503	0.137589	0.458236	0.403388	0.427827	0.110687	0.375256	0.321697	0.411231
	0.119638	0.439974	0.43306	0.401468	0.173418	0.451148	0.364439	0.425436	0.113651	0.402936	0.332902	0.456576
	0.128261	0.392917	0.401265	0.356629	0.230249	0.44552	0.363573	0.424815	0.11875	0.413693	0.345753	0.469771
	0.159082	0.390529	0.401318	0.3613	0.297047	0.415555	0.361264	0.406014	0.120093	0.41514	0.361305	0.464775
	0.201144	0.424063	0.423251	0.407501	0.365922	0.372728	0.339221	0.387878	0.116648	0.402241	0.363357	0.442169
	0.24481	0.462547	0.448036	0.461351	0.428756	0.351017	0.319534	0.398401	0.110592	0.379343	0.342434	0.412772
	0.283167	0.493056	0.470541	0.504137	0.477223	0.360087	0.318728	0.431401	0.106296	0.364085	0.314573	0.390428
	0.31062	0.512706	0.489589	0.529265	0.504722	0.38963	0.336681	0.465227	0.106527	0.360571	0.29847	0.366884
	0.323355	0.52249	0.502434	0.537281	0.507678	0.430112	0.36893	0.490158	0.108378	0.37522	0.302823	0.36918
	0.320096	0.528476	0.509811	0.535458	0.485932	0.471925	0.4092	0.504261	0.108271	0.399748	0.325824	0.393459
	0.302079	0.535107	0.516731	0.530863	0.442534	0.503319	0.447355	0.506374	0.105961	0.413442	0.355365	0.406488
	0.272462	0.539461	0.523528	0.524002	0.383294	0.522654	0.477704	0.504645	0.105	0.399869	0.365532	0.383626
	0.235557	0.535475	0.520919	0.512501	0.316012	0.535325	0.501004	0.507769	0.109509	0.364324	0.34061	0.334478
	0.19608	0.521863	0.501547	0.496697	0.249129	0.541107	0.51785	0.510294	0.118016	0.335795	0.303478	0.302139
	0.160136	0.495385	0.468822	0.469998	0.189857	0.538683	0.530633	0.505688	0.125959	0.322731	0.273009	0.295242
	0.138708	0.44609	0.430026	0.418418	0.145164	0.528817	0.534381	0.49462	0.130572	0.319853	0.252059	0.304448
	0.144622	0.393251	0.401463	0.362918	0.126277	0.508301	0.509069	0.472642	0.131136	0.328026	0.246075	0.325466
	0.178276	0.390049	0.406238	0.363661	0.142809	0.482192	0.455902	0.444336	0.127569	0.347599	0.261572	0.349529
	0.226878	0.427123	0.431518	0.41435	0.188037	0.468067	0.419478	0.431025	0.1206	0.37064	0.293958	0.365182
	0.277802	0.467498	0.455797	0.47256	0.250204	0.454097	0.406213	0.420551	0.113933	0.385289	0.328103	0.369007
	0.322626	0.496303	0.47491	0.514607	0.321627	0.422697	0.390228	0.399014	0.114035	0.382904	0.344335	0.364695
	0.355156	0.512529	0.490411	0.535595	0.395464	0.390609	0.361404	0.390515	0.122978	0.366816	0.332107	0.355788
	0.371156	0.520302	0.501623	0.539882	0.463232	0.383309	0.338394	0.415225	0.135288	0.347204	0.303205	0.34419
	0.36894	0.527542	0.509243	0.537303	0.516205	0.403473	0.336626	0.459185	0.14556	0.333747	0.274449	0.335246
	0.349467	0.53708	0.51623	0.534895	0.547321	0.439562	0.356092	0.499544	0.151657	0.330819	0.255119	0.336538
	0.316039	0.543286	0.521547	0.531326	0.552405	0.481262	0.391521	0.525665	0.152984	0.340644	0.252525	0.351107
	0.273587	0.540072	0.517711	0.523272	0.530739	0.519675	0.435261	0.536004	0.149328	0.362242	0.270645	0.371648
	0.227675	0.528051	0.499931	0.511968	0.485216	0.547157	0.476201	0.534016	0.140821	0.3891	0.304508	0.386539
	0.183511	0.512509	0.474797	0.499077	0.421967	0.563663	0.508351	0.529744	0.129372	0.414284	0.344501	0.393042
	0.145706	0.490216	0.450185	0.476393	0.349324	0.573116	0.531003	0.531126	0.121198	0.428071	0.37611	0.39663
	0.121038	0.443448	0.421477	0.42489	0.276336	0.575093	0.543648	0.534112	0.123733	0.421253	0.382229	0.398047
	0.120023	0.380272	0.390683	0.354367	0.210968	0.570006	0.551596	0.532591	0.136244	0.401572	0.362995	0.392505
	0.147698	0.356469	0.384222	0.324991	0.158843	0.558593	0.554866	0.522684	0.151576	0.379865	0.330008	0.381819
	0.195713	0.382272	0.404943	0.355105	0.125866	0.535125	0.539711	0.493949	0.164327	0.365442	0.297177	0.373487
	0.252998	0.427646	0.433696	0.416398	0.120836	0.501579	0.504294	0.450194	0.172344	0.36265	0.275395	0.37337
	0.310965	0.468663	0.457565	0.476334	0.147366	0.477396	0.470998	0.423635	0.174835	0.370769	0.272687	0.381497
	0.361866	0.497496	0.476217	0.516033	0.197394	0.46318	0.44431	0.414522	0.1715	0.385765	0.289984	0.390298
	0.398945	0.514475	0.491462	0.533817	0.262219	0.445996	0.422408	0.402721	0.16252	0.402679	0.319712	0.391182
	0.417636	0.52484	0.50294	0.538686	0.336163	0.424381	0.403697	0.389145	0.148832	0.421755	0.356057	0.386241
	0.416007	0.534364	0.510229	0.539658	0.412714	0.41223	0.383539	0.39602	0.132679	0.443071	0.394612	0.386661
	0.394913	0.543944	0.514758	0.541384	0.483398	0.420165	0.367111	0.43079	0.119249	0.45674	0.421726	0.399367
	0.357839	0.549366	0.516395	0.542438	0.539383	0.44622	0.365797	0.477776	0.116703	0.45699	0.428545	0.417584
	0.310179	0.546466	0.510821	0.538861	0.573169	0.481835	0.385172	0.519234	0.128591	0.451886	0.422098	0.426088
	0.258124	0.534878	0.494336	0.529274	0.57986	0.519613	0.422646	0.546691	0.148041	0.439178	0.401619	0.421297
	0.207625	0.518716	0.471335	0.515071	0.558183	0.553417	0.467455	0.558382	0.167532	0.418382	0.36676	0.411034
	0.163913	0.495134	0.448666	0.488864	0.511063	0.57895	0.509164	0.55825	0.183473	0.400073	0.329569	0.404087
	0.134321	0.446983	0.423209	0.431278	0.445116	0.595266	0.543598	0.554455	0.194095	0.392628	0.304765	0.404454
	0.13099	0.383662	0.396745	0.354853	0.369156	0.601861	0.565762	0.552173	0.198322	0.395882	0.301143	0.408979
	0.160869	0.36183	0.39176	0.324623	0.29252	0.598674	0.571511	0.551238	0.195816	0.403889	0.316854	0.408024
	0.214109	0.39029	0.412213	0.357767	0.223467	0.589562	0.568746	0.549446	0.186884	0.410471	0.341116	0.395285
	0.277369	0.438614	0.441899	0.423362	0.167914	0.575735	0.564638	0.53979	0.172521	0.417277	0.36744	0.379088
	0.340992	0.482929	0.468352	0.486325	0.131948	0.549796	0.551486	0.508271	0.15454	0.428007	0.394333	0.372281
	0.396702	0.514252	0.488605	0.52563	0.124822	0.513805	0.525028	0.461037	0.135421	0.433864	0.41089	0.374684
	0.437298	0.5325	0.501812	0.5411	0.150759	0.488123	0.4957	0.434275	0.118682	0.427238	0.409437	0.3813
	0.457899	0.542372	0.507914	0.544587	0.201189	0.471407	0.464649	0.424943	0.110326	0.427575	0.410299	0.397597
	0.456435	0.5487	0.509937	0.545346	0.266668	0.453013	0.436752	0.411944	0.116393	0.452975	0.431548	0.425133
	0.433834	0.553797	0.511413	0.547472	0.341248	0.437462	0.419749	0.401949	0.135369	0.474188	0.44557	0.444186
	0.393797	0.556446	0.510837	0.550133	0.418499	0.435834	0.408255	0.415205	0.159747	0.472094	0.43268	0.446062
	0.341982	0.552877	0.502991	0.548423	0.490185	0.451588	0.398956	0.452714	0.183567	0.453969	0.398605	0.438957
	0.284921	0.540103	0.485764	0.537751	0.547576	0.47973	0.399242	0.498933	0.203593	0.433537	0.359102	0.432973
	0.229086	0.520544	0.464035	0.518357	0.582798	0.512536	0.415954	0.538419	0.217613	0.419254	0.329689	0.431678
	0.17981	0.500558	0.44566	0.493563	0.590243	0.544222	0.448409	0.56224	0.224212	0.41345	0.320845	0.431214
	0.141747	0.476919	0.431617	0.459863	0.56821	0.571113	0.488356	0.569306	0.223011	0.413377	0.333154	0.423308
	0.122661	0.432841	0.414406	0.403338	0.519856	0.591999	0.527256	0.566387	0.214453	0.414079	0.356589	0.405208
	0.1325	0.377986	0.395802	0.336792	0.452394	0.606265	0.559732	0.560829	0.199553	0.416541	0.382103	0.388165
	0.171845	0.365218	0.395258	0.318337	0.375022	0.610853	0.578286	0.555396	0.180051	0.424837	0.407176	0.383966
	0.230466	0.39958	0.416083	0.359664	0.297086	0.604952	0.577254	0.552128	0.158512	0.431904	0.42343	0.389461
	0.297698	0.451745	0.445841	0.429825	0.226757	0.593684	0.564122	0.551059	0.137758	0.423494	0.417479	0.392362
	0.364893	0.500009	0.474919	0.494918	0.169948	0.578536	0.552302	0.542962	0.120703	0.406874	0.398627	0.390807
	0.423654	0.534854	0.497997	0.535043	0.132769	0.54908	0.539598	0.511157	0.112283	0.416593	0.401951	0.40289
	0.466516	0.55395	0.510355	0.550333	0.12457	0.507757	0.518408	0.464841	0.118904	0.459262	0.436069	0.437211
	0.488308	0.560452	0.512607	0.552151	0.149687	0.482323	0.494097	0.444531	0.140753	0.490453	0.459981	0.464895
	0.486866	0.560572	0.511738	0.550312	0.199292	0.471056	0.468722	0.4426	0.169912	0.493512	0.454973	0.471691
	0.463236	0.559512	0.511761	0.549065	0.263697	0.458594	0.445073	0.433829	0.199061	0.478792	0.427442	0.466651
	0.421264	0.557745	0.509205	0.547594	0.336948	0.446949	0.428387	0.425413	0.22414	0.458216	0.389277	0.461079
	0.366708	0.55111	0.498591	0.541749	0.412829	0.448055	0.417829	0.43659	0.2424	0.439795	0.354551	0.458026
	0.306263	0.535368	0.479463	0.527198	0.483492	0.465382	0.412569	0.468023	0.252	0.426757	0.335942	0.453108
	0.246727	0.512546	0.45821	0.503604	0.54045	0.49318	0.416603	0.507316	0.252416	0.419143	0.33889	0.440702
	0.193896	0.489099	0.440839	0.474598	0.575591	0.523591	0.433335	0.541881	0.244161	0.416711	0.358393	0.422413
	0.152882	0.463152	0.426138	0.438281	0.582801	0.55055	0.46037	0.563212	0.228372	0.420386	0.384252	0.40919
	0.131893	0.421361	0.408757	0.382152	0.560197	0.571757	0.492447	0.569447	0.206932	0.429684	0.408991	0.40889
	0.141481	0.374566	0.392418	0.320423	0.511306	0.589928	0.52686	0.567204	0.182626	0.437996	0.424683	0.417408
	0.182369	0.370041	0.393607	0.311046	0.443828	0.605391	0.558739	0.562376	0.158525	0.434418	0.420634	0.422452
	0.243119	0.407548	0.413074	0.360347	0.367098	0.611478	0.576729	0.555253	0.136853	0.418062	0.399717	0.415344
	0.312145	0.458296	0.439809	0.432816	0.290237	0.604442	0.57279	0.547538	0.11935	0.40897	0.387451	0.406022
	0.380791	0.504783	0.467397	0.495756	0.221065	0.590521	0.5545	0.541621	0.110507	0.430303	0.406805	0.418311
	0.440893	0.539276	0.491373	0.533502	0.167186	0.57321	0.535366	0.533079	0.11785	0.474195	0.448686	0.455087
	0.484984	0.557365	0.505414	0.547843	0.140156	0.54057	0.510744	0.510895	0.142931	0.502441	0.47484	0.484099
	0.507698	0.560585	0.508913	0.549446	0.150468	0.493991	0.474443	0.479868	0.177256	0.505558	0.474873	0.49156
	0.506633	0.556176	0.508305	0.546827	0.192499	0.464582	0.444374	0.461095	0.212266	0.492309	0.453944	0.486162
	0.48267	0.551152	0.507507	0.542669	0.253024	0.451292	0.425349	0.44668	0.243047	0.471647	0.418674	0.478951
	0.439644	0.546635	0.504889	0.535842	0.322758	0.442885	0.409899	0.434655	0.266134	0.451109	0.380357	0.473332
	0.38348	0.537247	0.495846	0.523365	0.39503	0.445296	0.39846	0.439246	0.279069	0.43391	0.351784	0.465158
	0.321132	0.517751	0.47779	0.502477	0.462486	0.462638	0.397642	0.46234	0.281039	0.421573	0.341864	0.451129
	0.259643	0.491676	0.456047	0.474559	0.516941	0.48963	0.411111	0.493476	0.27265	0.417846	0.352248	0.436128
	0.205013	0.466578	0.437068	0.445133	0.550288	0.51916	0.436464	0.523712	0.255421	0.423746	0.375102	0.4289
	0.160991	0.446773	0.421997	0.420686	0.556346	0.546123	0.465971	0.548532	0.231665	0.434762	0.398125	0.432333
	0.130711	0.427185	0.408255	0.396656	0.533388	0.569562	0.495029	0.565569	0.204427	0.444598	0.41123	0.442766
	0.121598	0.396085	0.391838	0.354988	0.485256	0.591833	0.527502	0.574099	0.1769	0.447783	0.409449	0.452781
	0.14211	0.365473	0.378611	0.307398	0.419773	0.61028	0.561945	0.572134	0.151473	0.442652	0.397112	0.45261
	0.188787	0.373407	0.383138	0.310262	0.346078	0.616022	0.583429	0.559215	0.129642	0.43883	0.391967	0.443797
	0.25092	0.413505	0.402598	0.365455	0.272866	0.606786	0.58185	0.542321	0.115293	0.454296	0.41488	0.447046
	0.319736	0.458029	0.42546	0.433633	0.207347	0.591341	0.565873	0.528631	0.117694	0.488264	0.460171	0.472683
	0.387969	0.495704	0.449101	0.486437	0.156376	0.572371	0.54329	0.516946	0.142527	0.510942	0.48984	0.495695
	0.447968	0.523918	0.472512	0.516614	0.130665	0.535086	0.500298	0.499445	0.180736	0.512662	0.493617	0.501428
	0.492553	0.538491	0.488839	0.528654	0.140035	0.481318	0.436661	0.477674	0.221128	0.499401	0.476236	0.494607
	0.516249	0.53967	0.49426	0.53131	0.178945	0.448405	0.395537	0.462358	0.25735	0.479052	0.442554	0.484422
	0.516148	0.533842	0.493312	0.529765	0.23473	0.437579	0.385202	0.446095	0.285089	0.458466	0.401913	0.475147
	0.492543	0.528001	0.491988	0.524973	0.298825	0.435715	0.384873	0.433543	0.3011	0.439219	0.364863	0.464403
	0.449099	0.523538	0.491345	0.516528	0.36532	0.445987	0.38884	0.440499	0.304208	0.422462	0.339965	0.451024
	0.39211	0.514351	0.487285	0.501781	0.427449	0.470445	0.404938	0.465387	0.295253	0.413994	0.334288	0.440581
	0.329054	0.495601	0.476436	0.478445	0.477367	0.503492	0.436441	0.495831	0.276374	0.416291	0.347115	0.437484
	0.267239	0.47131	0.460374	0.449333	0.507296	0.537527	0.476582	0.524327	0.250428	0.425133	0.367887	0.439835
	0.212633	0.447784	0.441073	0.421867	0.511541	0.567006	0.513398	0.550345	0.220626	0.433909	0.382308	0.44398
	0.168836	0.428449	0.421379	0.402521	0.488844	0.591392	0.540708	0.573319	0.190168	0.4381	0.382123	0.448488
	0.138604	0.408997	0.403097	0.384348	0.443157	0.611996	0.563698	0.58782	0.161625	0.440857	0.37428	0.453047
	0.128712	0.381795	0.383018	0.350134	0.381974	0.625198	0.586453	0.586148	0.138546	0.450878	0.378633	0.456924
	0.147688	0.36152	0.367684	0.313883	0.313899	0.625537	0.60155	0.568632	0.129791	0.474466	0.414701	0.466549
	0.193107	0.380059	0.373792	0.327361	0.246943	0.615135	0.602543	0.547266	0.145232	0.506026	0.472517	0.489067
	0.253925	0.423491	0.394034	0.385351	0.188282	0.593642	0.581941	0.528736	0.181176	0.521937	0.506295	0.503865
	0.320868	0.460948	0.413726	0.444083	0.147276	0.547239	0.517081	0.507208	0.22456	0.51592	0.502307	0.501813
	0.387094	0.485089	0.433265	0.479199	0.136918	0.483331	0.420196	0.482628	0.26509	0.497492	0.473362	0.490564
	0.445702	0.500659	0.454617	0.494176	0.161942	0.447684	0.368695	0.465643	0.296579	0.474151	0.431114	0.47647
	0.489958	0.507641	0.470319	0.499534	0.209483	0.442056	0.374426	0.451829	0.314962	0.446506	0.383111	0.460143
	0.514312	0.505911	0.474343	0.501435	0.266198	0.450399	0.399309	0.448167	0.318742	0.41763	0.33903	0.443941
	0.515297	0.50034	0.470438	0.500827	0.324995	0.47169	0.423626	0.465769	0.309121	0.396972	0.309924	0.434348
	0.492541	0.496694	0.46656	0.497794	0.379816	0.505051	0.451479	0.498673	0.288912	0.389193	0.301541	0.431835
	0.449473	0.495404	0.466049	0.493101	0.423404	0.544638	0.489691	0.533916	0.261416	0.392233	0.312298	0.430067
	0.392724	0.491143	0.467268	0.484479	0.448698	0.582055	0.534366	0.563178	0.229905	0.401922	0.333253	0.42562
	0.330277	0.479874	0.467172	0.467438	0.450873	0.609418	0.571424	0.584913	0.197527	0.41034	0.348329	0.420177
	0.269654	0.461854	0.459891	0.441086	0.429296	0.6252	0.59036	0.599941	0.166961	0.412908	0.348125	0.416372
	0.216634	0.440191	0.440901	0.413399	0.387858	0.632436	0.594243	0.605787	0.141592	0.42343	0.352559	0.421681
	0.17446	0.419832	0.416688	0.394275	0.333341	0.632473	0.593421	0.598898	0.129623	0.458045	0.395351	0.446791
	0.143646	0.402478	0.396815	0.38381	0.273359	0.625993	0.593394	0.582238	0.141736	0.504847	0.468446	0.484932
	0.124618	0.383896	0.379846	0.370979	0.214864	0.616268	0.593676	0.565237	0.177014	0.531961	0.517986	0.50774
	0.123027	0.361121	0.360881	0.344302	0.165758	0.599623	0.579475	0.551627	0.222267	0.534033	0.527756	0.510045
	0.146787	0.350821	0.349469	0.321421	0.139052	0.560864	0.518615	0.533838	0.265518	0.519328	0.50797	0.49924
	0.193141	0.37892	0.360669	0.345054	0.146209	0.506398	0.427661	0.506614	0.299433	0.491878	0.465947	0.479177
	0.252082	0.426221	0.382202	0.403803	0.180854	0.478836	0.393662	0.483149	0.319262	0.453938	0.408473	0.454899
	0.315792	0.459115	0.39886	0.453251	0.228092	0.48381	0.41519	0.479776	0.323311	0.41284	0.348269	0.434728
	0.378604	0.471816	0.414184	0.472099	0.277892	0.506904	0.446884	0.501083	0.313195	0.380714	0.299334	0.424055
	0.434547	0.474745	0.432044	0.470603	0.323987	0.537282	0.477167	0.535348	0.292286	0.363373	0.270674	0.417734
	0.477408	0.472423	0.444715	0.46458	0.360111	0.569888	0.515741	0.56786	0.264144	0.356438	0.26438	0.404222
	0.501631	0.464499	0.444617	0.45992	0.380277	0.600149	0.561125	0.590714	0.232018	0.351057	0.274339	0.37632
	0.503394	0.455819	0.435402	0.457487	0.380642	0.62116	0.595916	0.603255	0.198958	0.34381	0.289782	0.341186
	0.481902	0.454687	0.427537	0.459331	0.361132	0.629058	0.605988	0.606882	0.167568	0.342443	0.302557	0.32021
	0.440323	0.461118	0.426883	0.464573	0.325415	0.627017	0.59622	0.60221	0.140885	0.361023	0.319777	0.333445
	0.385303	0.465948	0.432508	0.466852	0.279259	0.620104	0.581458	0.591387	0.126432	0.412506	0.368979	0.38914
	0.324996	0.460589	0.437151	0.457013	0.228891	0.611206	0.571343	0.578511	0.13542	0.482349	0.450167	0.464494
	0.26695	0.444368	0.430985	0.433087	0.180728	0.597067	0.5562	0.566305	0.169165	0.525164	0.509773	0.508289
	0.21669	0.424645	0.413061	0.407295	0.144351	0.566966	0.505396	0.551305	0.214643	0.535808	0.530586	0.516861
	0.177078	0.407965	0.39286	0.390802	0.133332	0.525802	0.426023	0.528975	0.258737	0.527401	0.521797	0.506739
	0.148337	0.394388	0.377351	0.381684	0.152719	0.503467	0.391936	0.506394	0.293361	0.502308	0.488421	0.483424
	0.128735	0.380261	0.364334	0.371669	0.189491	0.505229	0.412241	0.498894	0.313461	0.463044	0.434494	0.455237
	0.117511	0.361203	0.348668	0.352896	0.229905	0.521454	0.44819	0.513849	0.317384	0.419959	0.369784	0.435153
	0.119864	0.337921	0.330884	0.325326	0.266839	0.542763	0.481231	0.541486	0.307078	0.385919	0.31076	0.427606
	0.144092	0.329465	0.322396	0.312314	0.295289	0.565573	0.51726	0.568267	0.286209	0.366943	0.271488	0.423393
	0.188632	0.357498	0.333433	0.342063	0.310559	0.587796	0.55706	0.586181	0.258385	0.35831	0.255817	0.408415
	0.244147	0.4014	0.349182	0.39607	0.309744	0.604254	0.587285	0.593419	0.226747	0.348305	0.256931	0.373237
	0.30333	0.429594	0.359565	0.435472	0.293037	0.610821	0.595812	0.590866	0.194178	0.328177	0.262889	0.319066
	0.361418	0.438288	0.373234	0.445601	0.263582	0.608973	0.585031	0.581258	0.163063	0.302663	0.263864	0.265294
	0.413424	0.438615	0.393894	0.437704	0.226021	0.602095	0.565814	0.569258	0.136066	0.297712	0.270918	0.252193
	0.453776	0.434163	0.409568	0.425994	0.185241	0.592248	0.547857	0.55854	0.120203	0.349924	0.323708	0.317777
	0.477129	0.4225	0.408469	0.415266	0.148014	0.578165	0.527964	0.54837	0.126859	0.446083	0.422906	0.433677
	0.479562	0.409932	0.395341	0.409646	0.126416	0.553463	0.48457	0.531752	0.158624	0.508698	0.493863	0.50575
	0.459986	0.410693	0.387427	0.417004	0.13081	0.523033	0.423948	0.507727	0.202821	0.527208	0.518474	0.524736
	0.421187	0.426	0.394304	0.434629	0.154998	0.509517	0.403795	0.493073	0.245848	0.524587	0.514816	0.520364
	0.369491	0.438815	0.408787	0.445992	0.18545	0.51558	0.426981	0.499462	0.279381	0.505994	0.489807	0.501438
	0.312855	0.435371	0.415722	0.438539	0.213489	0.529122	0.460031	0.520849	0.298575	0.473896	0.44666	0.4758
	0.258654	0.419754	0.406875	0.41759	0.234627	0.544208	0.492396	0.544239	0.302073	0.438185	0.393062	0.45682
	0.212136	0.403089	0.387685	0.3974	0.245539	0.559341	0.52452	0.559984	0.291957	0.409306	0.341956	0.447798
	0.175825	0.390781	0.369531	0.384189	0.244161	0.572379	0.550649	0.565286	0.271836	0.391154	0.305315	0.438862
	0.1497	0.382036	0.358141	0.374667	0.230596	0.581639	0.564585	0.561439	0.245157	0.378799	0.285896	0.417785
	0.131962	0.372276	0.35005	0.362653	0.207133	0.585662	0.564135	0.551258	0.214874	0.362274	0.277429	0.377384
	0.120027	0.356253	0.339566	0.342796	0.177351	0.582295	0.551279	0.538998	0.183659	0.331801	0.269154	0.315435
	0.112904	0.3322	0.323359	0.314281	0.147301	0.569291	0.525668	0.526591	0.15366	0.286112	0.252556	0.241202
	0.115632	0.307308	0.302188	0.288362	0.128298	0.5452	0.478175	0.508721	0.129617	0.255534	0.245092	0.20034
	0.137146	0.299763	0.286961	0.286467	0.129968	0.517262	0.422689	0.486591	0.124134	0.301404	0.29821	0.263317
	0.177653	0.321791	0.289354	0.317856	0.146383	0.505027	0.407003	0.481029	0.147238	0.419652	0.411481	0.411975
	0.228276	0.353157	0.294963	0.36145	0.165289	0.508005	0.425146	0.495038	0.187213	0.500437	0.485616	0.510864
	0.281749	0.371991	0.299208	0.391019	0.179603	0.517647	0.452941	0.515465	0.227411	0.518388	0.497138	0.533659
	0.333995	0.379671	0.314117	0.399854	0.186602	0.529851	0.481862	0.531711	0.25843	0.506234	0.478493	0.521976
	0.380969	0.385074	0.341614	0.396156	0.18496	0.542608	0.508327	0.539369	0.275932	0.482793	0.447996	0.500378
	0.417872	0.387053	0.365237	0.388211	0.174548	0.554547	0.52904	0.53771	0.278938	0.455528	0.411175	0.480066
	0.43985	0.380862	0.370208	0.379425	0.156699	0.562323	0.540347	0.52827	0.269458	0.432182	0.376542	0.465304
	0.443085	0.372727	0.362422	0.375377	0.13547	0.558369	0.531979	0.512698	0.250757	0.415307	0.350355	0.449978
	0.426211	0.376269	0.36102	0.384306	0.119501	0.537609	0.491527	0.492913	0.22595	0.398986	0.329874	0.42433
	0.391484	0.392691	0.374101	0.403133	0.116612	0.510045	0.433327	0.47775	0.197729	0.374763	0.30822	0.382371
	0.34465	0.406839	0.390292	0.415267	0.123276	0.497261	0.408712	0.48159	0.168533	0.335845	0.279731	0.322179
	0.293201	0.406809	0.395187	0.410515	0.13079	0.502584	0.424251	0.499636	0.142382	0.300024	0.260094	0.271365
	0.244141	0.396719	0.386978	0.396876	0.13429	0.516615	0.45713	0.518338	0.128958	0.327138	0.300225	0.304606
	0.202361	0.385035	0.371535	0.38448	0.132406	0.53055	0.489043	0.528613	0.13907	0.428865	0.404735	0.431376
	0.170045	0.375512	0.356158	0.374463	0.125086	0.518486	0.488109	0.506809	0.169011	0.502239	0.475237	0.522075
	0.146957	0.368295	0.345177	0.364124	0.114469	0.427348	0.399388	0.404759	0.203671	0.519661	0.487301	0.543618
	0.1313	0.36018	0.336653	0.350983	0.105821	0.276047	0.24809	0.244248	0.231203	0.512007	0.4731	0.535859
	0.12068	0.345872	0.32604	0.332017	0.103366	0.186337	0.164737	0.14976	0.246634	0.494787	0.450024	0.520239
	0.113487	0.322373	0.308128	0.305898	0.105008	0.154861	0.139184	0.124353	0.249273	0.472394	0.423298	0.502149
	0.112509	0.294454	0.279263	0.279537	0.107256	0.154297	0.143858	0.123878	0.240881	0.451188	0.40041	0.483056
	0.126367	0.277455	0.250278	0.269341	0.110983	0.16913	0.163081	0.128389	0.224209	0.432005	0.382312	0.458587
	0.159475	0.283569	0.240716	0.285519	0.11575	0.159249	0.159251	0.124502	0.20193	0.407675	0.358561	0.42327
	0.203764	0.298579	0.240026	0.31402	0.117315	0.145802	0.15207	0.131691	0.176422	0.372727	0.321606	0.377091
	0.250762	0.3081	0.24256	0.336599	0.113688	0.159264	0.165719	0.159515	0.150557	0.343905	0.291909	0.341231
	0.296481	0.315107	0.258505	0.348946	0.108658	0.193152	0.192435	0.184074	0.130917	0.369464	0.323113	0.368568
	0.33779	0.325877	0.289216	0.354644	0.10996	0.215983	0.205131	0.181876	0.128797	0.456973	0.420544	0.465721
	0.370744	0.336635	0.318684	0.355725	0.120397	0.201332	0.188407	0.159738	0.148315	0.519533	0.488062	0.534592
	0.3911	0.341337	0.331661	0.354221	0.132749	0.172687	0.167747	0.144385	0.176634	0.532813	0.498156	0.550524
	0.395245	0.344356	0.332882	0.356235	0.140179	0.17058	0.17023	0.162253	0.200174	0.521371	0.477778	0.544364
	0.381607	0.35564	0.338617	0.368154	0.140839	0.198554	0.195114	0.204932	0.213443	0.499802	0.446872	0.531198
	0.351922	0.373492	0.353398	0.385007	0.135224	0.237201	0.232188	0.245188	0.215888	0.476704	0.418296	0.515778
	0.311246	0.385115	0.366794	0.393322	0.1255	0.269174	0.265296	0.267063	0.208892	0.458923	0.401066	0.49937
	0.266356	0.384784	0.370665	0.388768	0.118081	0.277641	0.268853	0.262825	0.194622	0.442209	0.390241	0.474409
	0.223615	0.378312	0.367009	0.378965	0.121893	0.251313	0.232057	0.231249	0.175272	0.413686	0.367264	0.431248
	0.187399	0.371715	0.359838	0.370205	0.137899	0.207974	0.186401	0.193173	0.152887	0.368592	0.321737	0.373159
	0.159544	0.36563	0.351209	0.361424	0.157051	0.182383	0.167268	0.1755	0.131626	0.333811	0.283657	0.332529
	0.139685	0.358919	0.341802	0.350147	0.171644	0.193385	0.179354	0.196331	0.121183	0.365989	0.317926	0.365121
	0.126132	0.350603	0.331585	0.336651	0.178881	0.230587	0.211758	0.239718	0.129723	0.464938	0.424054	0.466411
	0.1168	0.338906	0.320785	0.321286	0.178062	0.273498	0.255562	0.277602	0.149899	0.523525	0.483602	0.529968
	0.111679	0.319619	0.304923	0.301547	0.169341	0.310627	0.302003	0.304213	0.168893	0.51732	0.469551	0.53529
	0.116524	0.289802	0.273267	0.277651	0.153737	0.339974	0.346383	0.329882	0.180126	0.488126	0.430767	0.521368
	0.138276	0.260174	0.230061	0.261795	0.135338	0.355888	0.376544	0.348617	0.182536	0.462318	0.399017	0.507759
	0.173223	0.249468	0.20401	0.266909	0.125313	0.340264	0.353801	0.333382	0.177072	0.445318	0.381325	0.49599
	0.212757	0.252388	0.201858	0.283187	0.135039	0.286089	0.270772	0.279485	0.165326	0.432996	0.374317	0.48054
	0.25168	0.260428	0.21771	0.298832	0.160096	0.227215	0.199386	0.225936	0.149015	0.410267	0.36094	0.445419
	0.287177	0.274034	0.245939	0.311596	0.188293	0.200403	0.176984	0.204198	0.130666	0.382358	0.340411	0.399151
	0.316134	0.291219	0.2753	0.321713	0.211908	0.214994	0.19107	0.224025	0.116216	0.401955	0.362723	0.404181
	0.334847	0.306493	0.294092	0.33012	0.22743	0.256833	0.227936	0.267885	0.114	0.478416	0.438823	0.478219
	0.339924	0.320721	0.304877	0.340265	0.232612	0.306908	0.282126	0.311285	0.124886	0.518538	0.47411	0.527332
	0.329732	0.338549	0.318192	0.354909	0.226365	0.3533	0.343784	0.347805	0.13913	0.502668	0.448421	0.527549
	0.305632	0.355772	0.334234	0.368466	0.209254	0.391335	0.402407	0.381321	0.14859	0.470495	0.406173	0.512431
	0.271951	0.36336	0.345093	0.372176	0.183465	0.419991	0.452646	0.407781	0.151134	0.440549	0.370239	0.495881
	0.234502	0.362227	0.348991	0.366976	0.153602	0.430099	0.472016	0.411316	0.147284	0.413397	0.342282	0.478153
	0.198731	0.360076	0.350627	0.359664	0.130077	0.402192	0.416991	0.377273	0.138108	0.391406	0.326557	0.46166
	0.168386	0.359928	0.352318	0.35284	0.127797	0.34377	0.3032	0.321524	0.126033	0.380876	0.328614	0.448274
	0.145039	0.358436	0.351502	0.343998	0.15147	0.295002	0.232193	0.280504	0.116711	0.394969	0.348393	0.451385
	0.128344	0.352938	0.344756	0.33197	0.188956	0.257513	0.211507	0.251513	0.115452	0.427997	0.369582	0.478468
	0.116816	0.344707	0.333285	0.319304	0.227927	0.240202	0.21157	0.243395	0.119279	0.434258	0.360578	0.49039
	0.109102	0.328874	0.31491	0.303204	0.262164	0.256098	0.225998	0.270763	0.121672	0.407749	0.326474	0.473487
	0.106799	0.289571	0.273936	0.271882	0.28734	0.297414	0.258986	0.32041	0.119615	0.367551	0.287974	0.440588
	0.115976	0.234771	0.213896	0.232287	0.299391	0.348724	0.312459	0.369645	0.114083	0.334016	0.265315	0.404373
	0.139821	0.208681	0.179152	0.219099	0.29584	0.399985	0.381599	0.410089	0.10929	0.332638	0.276132	0.373874
	0.171421	0.210695	0.176875	0.230919	0.276825	0.444346	0.453053	0.441792	0.109266	0.365933	0.307788	0.35952
	0.203728	0.22082	0.191677	0.247877	0.245102	0.477914	0.513052	0.462737	0.111954	0.396782	0.322697	0.370705
	0.233718	0.234782	0.215151	0.262793	0.205353	0.497099	0.552088	0.468399	0.113121	0.412404	0.326505	0.396149
	0.258989	0.253228	0.240716	0.27754	0.165422	0.492414	0.550958	0.4524	0.111531	0.419742	0.343725	0.41511
	0.276236	0.273299	0.262961	0.29381	0.139979	0.452109	0.472019	0.411071	0.109998	0.414837	0.367071	0.403818
	0.282289	0.294044	0.283726	0.311358	0.144716	0.390095	0.339261	0.358226	0.113553	0.395597	0.37232	0.361988
	0.275584	0.315336	0.305583	0.328531	0.178465	0.346573	0.267424	0.322873	0.12318	0.379842	0.360797	0.335169
	0.257207	0.33229	0.324036	0.340815	0.226444	0.314534	0.256325	0.301205	0.133682	0.377224	0.345089	0.339509
	0.230704	0.339476	0.33404	0.343676	0.276743	0.296035	0.260696	0.300471	0.140558	0.382336	0.326157	0.361906
	0.200771	0.340372	0.337855	0.340326	0.322578	0.305126	0.268524	0.331638	0.142566	0.390816	0.312556	0.391287
	0.171827	0.341936	0.340595	0.336476	0.357928	0.337227	0.289544	0.379345	0.139777	0.405365	0.323129	0.422234
	0.147025	0.345062	0.3442	0.332005	0.377	0.381314	0.333785	0.423697	0.132383	0.423426	0.356731	0.443901
	0.127819	0.345592	0.345863	0.323648	0.376121	0.430731	0.401421	0.459198	0.12187	0.43534	0.390574	0.442418
	0.114393	0.332991	0.332376	0.3054	0.355081	0.477662	0.477217	0.485968	0.113972	0.431734	0.404757	0.414555
	0.108143	0.288478	0.28249	0.264924	0.317078	0.514009	0.540882	0.503091	0.116563	0.414613	0.397431	0.377134
	0.113369	0.222028	0.209178	0.211348	0.267875	0.53311	0.579846	0.507353	0.129955	0.400009	0.382381	0.35435
	0.131619	0.18782	0.172316	0.187912	0.214612	0.533999	0.59484	0.496266	0.146693	0.388619	0.364453	0.344496
	0.156452	0.188685	0.176893	0.194218	0.165382	0.518114	0.57712	0.471462	0.160578	0.374774	0.340582	0.338982
	0.181569	0.202089	0.196111	0.209669	0.13184	0.477948	0.491406	0.43222	0.169221	0.357486	0.306638	0.338062
	0.203667	0.220294	0.217299	0.228507	0.12826	0.425713	0.359709	0.391282	0.17199	0.343647	0.271295	0.345392
	0.219815	0.243244	0.241567	0.251269	0.158302	0.401448	0.295047	0.373485	0.168787	0.346159	0.257955	0.362476
	0.227071	0.269276	0.272055	0.274442	0.209637	0.389487	0.295194	0.362914	0.15982	0.370486	0.278554	0.385093
	0.223915	0.294492	0.304256	0.29409	0.269961	0.363066	0.297236	0.351413	0.145861	0.409406	0.320667	0.406349
	0.211085	0.313234	0.327388	0.307892	0.332141	0.340431	0.293981	0.356432	0.129169	0.448146	0.36438	0.422545
	0.191282	0.322048	0.337488	0.313879	0.38959	0.344123	0.29612	0.388672	0.115493	0.465776	0.396084	0.429503
	0.168114	0.324467	0.339079	0.314338	0.434647	0.369635	0.311542	0.430909	0.113691	0.455776	0.411659	0.423722
	0.145103	0.326097	0.337395	0.313315	0.460224	0.40687	0.34888	0.466316	0.127308	0.443065	0.415758	0.41496
	0.12591	0.318071	0.325779	0.302161	0.46189	0.450863	0.408172	0.492625	0.148763	0.433445	0.407612	0.406907
	0.115892	0.275307	0.282719	0.259645	0.439142	0.495776	0.476929	0.511708	0.169803	0.419373	0.385978	0.398539
	0.11989	0.206603	0.217563	0.196619	0.395332	0.532079	0.537212	0.523814	0.186489	0.401003	0.354553	0.391561
	0.135291	0.173651	0.189207	0.169006	0.336934	0.550357	0.575414	0.526462	0.197105	0.381755	0.317361	0.388612
	0.154002	0.183558	0.201265	0.181206	0.272396	0.551247	0.590673	0.518193	0.20081	0.367139	0.284101	0.391074
	0.169554	0.210193	0.22997	0.207015	0.210213	0.544427	0.592167	0.503598	0.197384	0.365194	0.270485	0.399014
	0.178383	0.23939	0.266073	0.231539	0.159223	0.530463	0.573176	0.484915	0.187059	0.379276	0.284108	0.410332
	0.178798	0.266155	0.302535	0.251852	0.132303	0.499668	0.504555	0.459896	0.170831	0.405081	0.316528	0.421496
	0.170999	0.286411	0.328769	0.268257	0.141486	0.461507	0.404712	0.435371	0.150902	0.435295	0.354274	0.429607
	0.156846	0.297849	0.340258	0.279837	0.18303	0.440917	0.358601	0.418779	0.131309	0.461752	0.3897	0.434977
	0.139081	0.302276	0.338913	0.28658	0.243951	0.419889	0.353867	0.396025	0.119226	0.475106	0.418806	0.440436
	0.121953	0.29477	0.322597	0.281557	0.31459	0.387982	0.337674	0.381303	0.122649	0.474247	0.439029	0.445247
	0.112672	0.257164	0.281773	0.246366	0.387966	0.368974	0.318139	0.395819	0.141668	0.471	0.448566	0.445213
	0.116523	0.201519	0.232017	0.19222	0.455962	0.378775	0.314877	0.438105	0.16753	0.464928	0.442674	0.439517
	0.128173	0.184955	0.221819	0.172953	0.509545	0.408411	0.332798	0.482573	0.192413	0.45017	0.420348	0.430907
	0.138413	0.204734	0.248226	0.186646	0.540824	0.445697	0.369792	0.512226	0.212396	0.428308	0.386268	0.423054
	0.1422	0.229724	0.282495	0.206522	0.544952	0.484663	0.418545	0.52792	0.225429	0.404928	0.346667	0.418618
	0.138642	0.24927	0.310436	0.225269	0.52112	0.521284	0.470838	0.534664	0.230431	0.388054	0.313291	0.418691
	0.129425	0.257288	0.321119	0.235708	0.47258	0.548784	0.518567	0.535045	0.227108	0.384436	0.298852	0.422192
	0.119303	0.241603	0.301395	0.221485	0.406182	0.561785	0.553607	0.532564	0.215761	0.393187	0.305885	0.425268
	0.114202	0.21039	0.2658	0.187885	0.331313	0.563866	0.572742	0.529652	0.197535	0.407316	0.327143	0.423421
	0.11419	0.199359	0.259141	0.173713	0.257847	0.56196	0.580606	0.526108	0.174855	0.420304	0.353708	0.413785
	0.113104	0.217166	0.281945	0.192182	0.19375	0.551263	0.571964	0.514794	0.151175	0.42772	0.376701	0.397595
	0.109188	0.264891	0.312648	0.245684	0.146907	0.518824	0.524381	0.485553	0.131095	0.429728	0.391286	0.385496
	0.108551	0.328566	0.337023	0.316469	0.130267	0.478089	0.450563	0.451291	0.121937	0.440723	0.409985	0.39848
	0.115647	0.367201	0.348785	0.357959	0.153186	0.466971	0.417549	0.442002	0.130813	0.4714	0.445461	0.438593
	0.124362	0.389648	0.363909	0.382575	0.20556	0.469419	0.423631	0.438348	0.155464	0.496864	0.473835	0.468054
	0.12784	0.409709	0.385701	0.407347	0.274713	0.449468	0.418847	0.414229	0.186363	0.501208	0.476517	0.472239
	0.124527	0.426523	0.407198	0.427329	0.353864	0.41563	0.383285	0.397484	0.215904	0.487505	0.456355	0.462161
	0.117654	0.434717	0.42027	0.432375	0.436308	0.399943	0.34846	0.418223	0.240002	0.462729	0.421547	0.450057
	0.11582	0.421296	0.409643	0.412277	0.512741	0.414699	0.341067	0.468103	0.256169	0.435035	0.380583	0.44249
	0.126486	0.394319	0.381192	0.3823	0.573196	0.44937	0.361829	0.516385	0.263003	0.415898	0.347614	0.441372
	0.144295	0.395401	0.376413	0.385084	0.609295	0.490444	0.398896	0.546441	0.260143	0.411888	0.334752	0.44369
	0.159563	0.421778	0.39828	0.415307	0.615834	0.528841	0.440705	0.559121	0.248025	0.418032	0.340998	0.442652
	0.167261	0.447871	0.425277	0.445025	0.591601	0.558876	0.481003	0.559278	0.227948	0.424501	0.357131	0.432879
	0.166524	0.465521	0.448138	0.462212	0.539666	0.577495	0.516851	0.55315	0.202461	0.427058	0.376275	0.414389
	0.15844	0.478479	0.466903	0.468933	0.467118	0.585792	0.544867	0.549222	0.175221	0.426137	0.391826	0.393874
	0.145077	0.488033	0.480593	0.470213	0.383952	0.588555	0.561641	0.550844	0.149904	0.419591	0.394343	0.379846
	0.130182	0.485333	0.481673	0.460415	0.300991	0.589516	0.570815	0.555361	0.130534	0.413654	0.388648	0.379246
	0.121945	0.453193	0.454178	0.422566	0.227317	0.587087	0.578804	0.555885	0.124232	0.431824	0.401814	0.403324
	0.129664	0.404922	0.407637	0.373414	0.169381	0.574121	0.578081	0.542838	0.138049	0.480117	0.44445	0.453397
	0.152029	0.394992	0.390183	0.371213	0.134746	0.542792	0.546782	0.50812	0.16851	0.519341	0.481583	0.49519
	0.178722	0.42368	0.408883	0.409565	0.133112	0.504505	0.49242	0.465737	0.205342	0.531326	0.493026	0.509242
	0.201031	0.459486	0.440332	0.451556	0.165929	0.489173	0.466752	0.448997	0.240667	0.522499	0.483004	0.5014
	0.214607	0.485747	0.468982	0.480503	0.223671	0.485735	0.467519	0.443002	0.269934	0.500452	0.457322	0.485459
	0.217836	0.502626	0.492067	0.495589	0.297825	0.468304	0.45865	0.423208	0.290071	0.47269	0.421018	0.472231
	0.211143	0.515089	0.51022	0.501814	0.382828	0.444097	0.42584	0.412544	0.299284	0.450929	0.38656	0.466748
	0.196401	0.523946	0.522304	0.503992	0.47142	0.434812	0.389115	0.436558	0.297125	0.443378	0.368506	0.467333
	0.176031	0.525877	0.524893	0.500742	0.553702	0.448787	0.373995	0.484364	0.284192	0.445922	0.369554	0.466402
	0.152489	0.519895	0.515347	0.488828	0.619252	0.481121	0.389034	0.529778	0.262022	0.448739	0.381356	0.456869
	0.129614	0.500952	0.493218	0.461924	0.659287	0.523371	0.427111	0.560967	0.233394	0.448131	0.395735	0.438874
	0.115898	0.456634	0.456969	0.407838	0.66806	0.565302	0.474579	0.57802	0.202218	0.445492	0.40653	0.42042
	0.121479	0.402064	0.41674	0.34708	0.643868	0.597051	0.520001	0.581674	0.172474	0.439597	0.407204	0.409214
	0.146369	0.389096	0.400922	0.342592	0.589723	0.61448	0.557436	0.575856	0.146881	0.430383	0.398756	0.404306
	0.180948	0.418041	0.412913	0.389541	0.513048	0.620966	0.582327	0.570176	0.128381	0.429353	0.395866	0.404691
	0.216178	0.459656	0.440692	0.446034	0.424224	0.622341	0.592321	0.572379	0.124432	0.454656	0.41603	0.424291
	0.246145	0.495854	0.473193	0.4898	0.334533	0.622363	0.594785	0.581449	0.142965	0.502256	0.456809	0.470912
	0.266476	0.520172	0.502041	0.516666	0.253839	0.620462	0.599685	0.587906	0.179627	0.538908	0.490869	0.514905
	0.274438	0.534601	0.524015	0.529663	0.189314	0.608399	0.598443	0.577529	0.223243	0.551964	0.506032	0.535083
	0.269553	0.544968	0.539796	0.534771	0.148829	0.573817	0.565966	0.537779	0.26544	0.545096	0.503955	0.531506
	0.253326	0.551639	0.548966	0.53448	0.143102	0.526768	0.509917	0.484321	0.300974	0.523279	0.485843	0.513962
	0.228444	0.550347	0.547574	0.526623	0.175215	0.503108	0.482168	0.459892	0.325976	0.494321	0.45384	0.494103
	0.198148	0.539854	0.532755	0.509801	0.23482	0.498219	0.481296	0.454303	0.338101	0.469601	0.416979	0.481135
	0.165912	0.523522	0.508988	0.487771	0.311833	0.48863	0.476825	0.442394	0.336727	0.458093	0.389725	0.478884
	0.137384	0.498811	0.481374	0.457443	0.399989	0.474724	0.454932	0.43759	0.322619	0.458654	0.37995	0.48293
	0.123912	0.455506	0.449768	0.40513	0.491843	0.471435	0.424817	0.462606	0.297746	0.46241	0.38367	0.482979
	0.136068	0.410009	0.422253	0.352439	0.577451	0.484107	0.408128	0.507574	0.265413	0.46317	0.391834	0.473175
	0.169275	0.409446	0.417622	0.361877	0.646302	0.510376	0.41956	0.548033	0.229937	0.461115	0.396518	0.459492
	0.211814	0.446859	0.434471	0.422434	0.689175	0.546279	0.4573	0.57449	0.195542	0.457454	0.394759	0.451411
	0.25505	0.490263	0.462104	0.486092	0.699601	0.585079	0.508406	0.589664	0.165109	0.451931	0.39032	0.448119
	0.292934	0.524003	0.492414	0.529863	0.675417	0.617119	0.558931	0.593919	0.139789	0.446197	0.387639	0.440714
	0.320206	0.544992	0.51869	0.553056	0.619814	0.636405	0.600532	0.588791	0.122017	0.450231	0.393222	0.433525
	0.333094	0.556751	0.537286	0.562021	0.540734	0.645482	0.62921	0.584022	0.12053	0.476082	0.419256	0.447263
	0.330173	0.565518	0.549319	0.563631	0.448837	0.648433	0.6401	0.588755	0.144226	0.51893	0.464656	0.487729
	0.312455	0.571841	0.556909	0.559698	0.355425	0.648167	0.635864	0.60183	0.187323	0.551148	0.501207	0.526589
	0.282852	0.570426	0.556993	0.548077	0.270604	0.645478	0.627236	0.612918	0.237827	0.561704	0.518461	0.545545
	0.245486	0.558242	0.543783	0.528738	0.200861	0.637674	0.61919	0.612355	0.287236	0.551947	0.517397	0.543006
	0.205011	0.538863	0.518669	0.505969	0.150108	0.616721	0.601741	0.593162	0.329653	0.526596	0.498715	0.524764
	0.166193	0.509366	0.485889	0.473383	0.125843	0.572878	0.559201	0.548096	0.36015	0.495598	0.46695	0.501248
	0.136324	0.454076	0.445359	0.408773	0.136297	0.520617	0.505345	0.492802	0.375527	0.46944	0.42966	0.482974
	0.128165	0.388314	0.409916	0.329462	0.177142	0.49819	0.482994	0.466424	0.374857	0.454368	0.395667	0.476241
	0.150168	0.373205	0.405652	0.313091	0.239229	0.499567	0.485184	0.462106	0.359201	0.45107	0.373574	0.480971
	0.193059	0.410638	0.424129	0.368779	0.317072	0.499592	0.483625	0.459384	0.331214	0.45425	0.366778	0.488213
	0.244193	0.463121	0.448083	0.450625	0.405947	0.494459	0.468001	0.464069	0.294904	0.456977	0.370218	0.486132
	0.295821	0.507786	0.473836	0.520414	0.498521	0.496029	0.444804	0.491914	0.255035	0.45423	0.37094	0.472989
	0.341771	0.53884	0.500685	0.563133	0.585181	0.50843	0.431369	0.533746	0.216053	0.445938	0.361738	0.459598
	0.375953	0.55667	0.524145	0.581129	0.655539	0.530318	0.442724	0.568429	0.181007	0.440155	0.354004	0.456904
	0.393669	0.566789	0.54035	0.584594	0.699912	0.559726	0.478796	0.588162	0.151264	0.443239	0.358996	0.461144
	0.392649	0.576	0.550518	0.582573	0.71106	0.592978	0.528217	0.597352	0.129391	0.4544	0.375021	0.461637
	0.37341	0.584439	0.558262	0.577311	0.686489	0.62256	0.577549	0.597739	0.12434	0.479088	0.408	0.469044
	0.339005	0.585141	0.56084	0.565234	0.629823	0.642676	0.618343	0.591314	0.14635	0.519222	0.46097	0.498606
	0.29435	0.573647	0.550656	0.545265	0.549658	0.653883	0.646792	0.587344	0.191504	0.55146	0.503663	0.530951
	0.245285	0.553571	0.526791	0.522419	0.456854	0.658126	0.657561	0.593872	0.247028	0.56401	0.526078	0.548201
	0.197465	0.532037	0.497595	0.501622	0.362464	0.657372	0.649247	0.609082	0.302721	0.556689	0.529658	0.547384
	0.156549	0.504914	0.46891	0.472931	0.276419	0.652273	0.628572	0.6225	0.351492	0.533844	0.513855	0.532775
	0.131615	0.453607	0.437857	0.411688	0.205352	0.642022	0.606683	0.624163	0.387234	0.504493	0.483161	0.511529
	0.134377	0.390587	0.410948	0.335298	0.153265	0.619689	0.582405	0.606465	0.405661	0.475177	0.442758	0.490031
	0.166952	0.376668	0.41105	0.3227	0.127452	0.572436	0.539482	0.562049	0.405492	0.448557	0.396387	0.473403
	0.218666	0.414821	0.432729	0.382191	0.136233	0.513281	0.486427	0.505934	0.38827	0.428467	0.354115	0.466146
	0.278553	0.468942	0.458883	0.467592	0.175866	0.485059	0.464045	0.47607	0.357457	0.418103	0.328471	0.46648
	0.3391	0.515207	0.484696	0.539183	0.236984	0.481999	0.46442	0.468245	0.317679	0.417551	0.324528	0.464936
	0.393326	0.545606	0.509958	0.579339	0.313567	0.480846	0.46031	0.466274	0.27402	0.421689	0.333098	0.454511
	0.434317	0.561118	0.53094	0.592248	0.400781	0.479609	0.445391	0.475608	0.231152	0.420781	0.336561	0.438422
	0.456577	0.569854	0.544342	0.59242	0.491652	0.487605	0.429529	0.504181	0.192385	0.413413	0.329779	0.427847
	0.457146	0.579941	0.552218	0.59065	0.577121	0.505153	0.424352	0.540709	0.159291	0.411798	0.326096	0.429633
	0.436155	0.590383	0.557989	0.588192	0.647036	0.528908	0.43967	0.568653	0.134285	0.427275	0.340448	0.440057
	0.396786	0.592707	0.558987	0.57903	0.691317	0.556559	0.47569	0.583946	0.126007	0.465187	0.384692	0.462877
	0.344652	0.582614	0.54922	0.560618	0.702112	0.587157	0.523988	0.592568	0.145673	0.51637	0.451498	0.501408
	0.286694	0.56418	0.528097	0.538446	0.676863	0.616938	0.573249	0.595788	0.191391	0.554354	0.502542	0.535203
	0.229808	0.545142	0.503672	0.519008	0.619787	0.639274	0.613409	0.591531	0.25008	0.572813	0.531871	0.553532
	0.179306	0.529695	0.484536	0.502759	0.540037	0.651546	0.637591	0.587388	0.310223	0.57306	0.54481	0.556966
	0.14049	0.508397	0.468751	0.476985	0.448479	0.655375	0.642272	0.592993	0.363759	0.555883	0.538681	0.547621
	0.123756	0.461554	0.446433	0.420717	0.355767	0.652596	0.629197	0.605527	0.40354	0.52702	0.513776	0.528751
	0.139655	0.403596	0.423194	0.353246	0.271394	0.643724	0.605005	0.613957	0.424259	0.491774	0.471424	0.504008
	0.183812	0.393161	0.424399	0.345801	0.201666	0.630533	0.580381	0.611553	0.42435	0.453197	0.41357	0.478232
	0.244646	0.431186	0.448091	0.404725	0.150282	0.609351	0.555682	0.595361	0.405893	0.418322	0.354146	0.458883
	0.313368	0.484268	0.47815	0.486709	0.124157	0.565733	0.513774	0.56076	0.373094	0.395195	0.311021	0.448647
	0.382747	0.530384	0.507501	0.553006	0.131548	0.507317	0.459929	0.519239	0.331013	0.38317	0.291261	0.436998
	0.444888	0.559446	0.532408	0.586604	0.169208	0.475312	0.434904	0.49806	0.2849	0.372137	0.287479	0.410247
	0.492106	0.571967	0.548268	0.594583	0.227703	0.465877	0.430591	0.487297	0.239549	0.356469	0.288477	0.371769
	0.518276	0.577822	0.554228	0.593769	0.300776	0.456466	0.417676	0.473542	0.198423	0.346091	0.29145	0.342692
	0.519925	0.585341	0.554713	0.593553	0.383815	0.45088	0.397184	0.470767	0.16321	0.353119	0.298558	0.339708
	0.496943	0.593281	0.553634	0.593272	0.470455	0.46114	0.387151	0.489592	0.136072	0.382918	0.31783	0.367651
	0.452698	0.594661	0.549613	0.58707	0.552273	0.486124	0.39711	0.519803	0.125141	0.439362	0.3677	0.42559
	0.393424	0.58605	0.538926	0.572044	0.619413	0.518981	0.429187	0.547895	0.142201	0.507925	0.442218	0.494349
	0.32697	0.570006	0.521063	0.551497	0.661686	0.553958	0.477875	0.570287	0.187143	0.555335	0.497516	0.540577
	0.261301	0.552521	0.501423	0.531276	0.671141	0.58896	0.532244	0.589808	0.246995	0.580605	0.530624	0.56352
	0.2028	0.537256	0.485377	0.513284	0.645506	0.621942	0.582127	0.603458	0.309386	0.589851	0.551937	0.571941
	0.157675	0.514964	0.468854	0.486646	0.589451	0.64563	0.618554	0.6035	0.365547	0.580828	0.557323	0.566844
	0.137245	0.467093	0.443625	0.432955	0.512271	0.655494	0.634798	0.59485	0.407591	0.555643	0.542566	0.549376
	0.15327	0.41042	0.419528	0.371853	0.424553	0.655307	0.631759	0.590918	0.42952	0.519833	0.505381	0.523465
	0.201713	0.404538	0.423034	0.369484	0.336417	0.650014	0.618304	0.593722	0.429622	0.476775	0.445275	0.493131
	0.269317	0.447105	0.450886	0.428933	0.256611	0.640254	0.601746	0.594283	0.410412	0.43305	0.375596	0.465062
	0.345569	0.502889	0.487659	0.506212	0.191286	0.618138	0.574106	0.583757	0.376664	0.399094	0.316671	0.44496
	0.422251	0.550611	0.524708	0.564352	0.146759	0.567707	0.510983	0.558686	0.333737	0.378654	0.280093	0.426559
	0.49077	0.579864	0.552722	0.591027	0.133984	0.501156	0.424869	0.5303	0.286888	0.363406	0.263777	0.395611
	0.542862	0.590258	0.564451	0.595709	0.159123	0.466666	0.383082	0.515506	0.240784	0.342125	0.258435	0.347484
	0.571946	0.591603	0.562298	0.59375	0.211371	0.453767	0.3796	0.496444	0.198767	0.314814	0.255645	0.295387
	0.574204	0.592553	0.554922	0.592138	0.278777	0.439103	0.378336	0.468115	0.162501	0.291215	0.251557	0.25893
	0.5494	0.593884	0.54767	0.590155	0.355218	0.435381	0.375874	0.459556	0.134062	0.293042	0.261344	0.262652
	0.501103	0.591825	0.53907	0.584289	0.435132	0.454514	0.386332	0.479347	0.121289	0.355144	0.319708	0.336533
	0.436007	0.583154	0.525396	0.571536	0.510736	0.492161	0.41749	0.513179	0.136076	0.46468	0.419046	0.457751
	0.362575	0.567969	0.507193	0.552441	0.572558	0.538435	0.468427	0.548634	0.179259	0.542057	0.48925	0.539137
	0.289507	0.550382	0.489272	0.531779	0.610806	0.583195	0.528753	0.580329	0.238286	0.577814	0.523611	0.57255
	0.224043	0.5338	0.473746	0.5126	0.618149	0.619971	0.583399	0.605842	0.300543	0.595371	0.545822	0.586857
	0.170715	0.509783	0.455184	0.485784	0.592915	0.646465	0.622333	0.620216	0.356859	0.59665	0.557399	0.587869
	0.13469	0.458547	0.425784	0.432754	0.539888	0.660172	0.642199	0.617326	0.399007	0.579276	0.551517	0.573467
	0.127501	0.391964	0.394041	0.364979	0.467933	0.661409	0.644318	0.602554	0.420826	0.548134	0.523235	0.548794
	0.158047	0.369826	0.386934	0.339394	0.387005	0.656914	0.635727	0.591185	0.420684	0.508129	0.470209	0.519937
	0.216679	0.400963	0.406479	0.372424	0.306427	0.652039	0.626327	0.589079	0.401357	0.4656	0.403653	0.492557
	0.290619	0.454891	0.438171	0.440029	0.233842	0.64486	0.619528	0.587914	0.367872	0.428904	0.343035	0.469497
	0.372076	0.511161	0.476712	0.511445	0.176278	0.625453	0.598741	0.578872	0.325639	0.402773	0.300459	0.44471
	0.453565	0.560681	0.519272	0.563389	0.144825	0.578395	0.529032	0.560283	0.279721	0.383986	0.277022	0.40804
	0.526211	0.593356	0.552333	0.588532	0.150792	0.511929	0.424036	0.534195	0.234449	0.360685	0.265185	0.353654
	0.581483	0.604879	0.564101	0.594314	0.190041	0.467148	0.37028	0.503161	0.192882	0.322218	0.252173	0.286744
	0.612527	0.602136	0.558823	0.591623	0.248557	0.448549	0.372448	0.474621	0.157321	0.29039	0.246033	0.245987
	0.615266	0.595581	0.549679	0.587115	0.316333	0.453777	0.39203	0.472177	0.133862	0.327116	0.29318	0.29986
	0.589303	0.590233	0.542441	0.582066	0.387213	0.482105	0.417607	0.499051	0.135647	0.438602	0.399614	0.439104
	0.538265	0.584832	0.533209	0.57429	0.454141	0.526985	0.457113	0.539891	0.170144	0.524558	0.479462	0.538327
	0.469145	0.575673	0.518125	0.561095	0.508326	0.577093	0.514601	0.579611	0.225173	0.562944	0.515185	0.574793
	0.390821	0.561293	0.500066	0.54282	0.540906	0.61977	0.578272	0.608936	0.284981	0.582411	0.53458	0.589599
	0.312461	0.544279	0.483781	0.523481	0.545699	0.645723	0.625857	0.624056	0.339017	0.588966	0.544208	0.596254
	0.24187	0.527069	0.468404	0.50567	0.521821	0.655011	0.646462	0.624564	0.37912	0.578403	0.538653	0.590049
	0.183966	0.509893	0.451511	0.487205	0.473921	0.654579	0.647423	0.613339	0.399513	0.55419	0.515553	0.57127
	0.141317	0.486069	0.431967	0.459805	0.409939	0.650049	0.638128	0.599667	0.39892	0.521423	0.474027	0.545015
	0.118901	0.441798	0.407302	0.411537	0.338657	0.64547	0.625021	0.594043	0.380205	0.485916	0.42236	0.517644
	0.126084	0.389188	0.383791	0.35519	0.268192	0.642784	0.616451	0.596163	0.348231	0.453682	0.374395	0.491547
	0.16601	0.376693	0.38048	0.338693	0.204892	0.638671	0.614938	0.596039	0.308086	0.427771	0.338037	0.46292
	0.229335	0.408932	0.397425	0.374836	0.154381	0.622174	0.600076	0.58543	0.264408	0.406476	0.31421	0.424473
	0.306323	0.458293	0.424166	0.438728	0.126076	0.578223	0.532023	0.562598	0.221133	0.380001	0.296207	0.368493
	0.390349	0.508848	0.459893	0.501669	0.130122	0.517316	0.42404	0.533597	0.181077	0.335242	0.271321	0.295796
	0.474011	0.555597	0.503293	0.547455	0.163307	0.481882	0.367647	0.508789	0.146657	0.290392	0.248398	0.244271
	0.54856	0.588912	0.538814	0.572343	0.213245	0.473799	0.37206	0.492706	0.12416	0.312823	0.280303	0.288376
	0.605551	0.60175	0.552343	0.580594	0.271004	0.483657	0.399767	0.497507	0.125811	0.418566	0.382041	0.425805
	0.638021	0.598	0.54783	0.579369	0.331211	0.507867	0.434715	0.523249	0.157596	0.503948	0.464382	0.525466
	0.641526	0.58774	0.53919	0.574973	0.387697	0.542821	0.482291	0.556017	0.20826	0.541681	0.503101	0.559958
	0.615226	0.579179	0.533591	0.570269	0.432796	0.582229	0.544928	0.583888	0.263455	0.561379	0.523942	0.573201
	0.56261	0.573573	0.528133	0.563216	0.458988	0.615175	0.605045	0.601947	0.313128	0.571983	0.533837	0.58447
	0.490993	0.566739	0.519577	0.550309	0.461399	0.632312	0.637307	0.608917	0.34954	0.569118	0.528557	0.589434
	0.409761	0.555497	0.50899	0.53184	0.439872	0.635531	0.639145	0.605228	0.36761	0.552946	0.508585	0.581016
	0.328483	0.540326	0.496097	0.512383	0.398737	0.632685	0.628971	0.593947	0.36654	0.526512	0.475882	0.558491
	0.255224	0.523008	0.478695	0.496009	0.344662	0.628229	0.617587	0.583691	0.349128	0.496666	0.438369	0.530319
	0.195136	0.504976	0.458477	0.481099	0.284791	0.623563	0.604852	0.582259	0.319737	0.470171	0.40523	0.503551
	0.150746	0.480714	0.436788	0.457721	0.225746	0.619899	0.595104	0.586385	0.282805	0.446826	0.37727	0.475123
	0.12662	0.438118	0.409655	0.410939	0.175015	0.609391	0.579799	0.582636	0.242393	0.421828	0.350768	0.436495
	0.132535	0.390659	0.382809	0.35366	0.144906	0.57312	0.523045	0.558085	0.202048	0.388866	0.320992	0.381463
	0.172922	0.3838	0.376853	0.338043	0.14758	0.516131	0.42751	0.51828	0.164427	0.341025	0.281971	0.312168
	0.237508	0.418082	0.391282	0.375818	0.179203	0.483311	0.375168	0.493188	0.134386	0.298478	0.250403	0.264117
	0.315236	0.46312	0.414353	0.436128	0.225011	0.484987	0.387294	0.495204	0.124397	0.325722	0.285114	0.307118
	0.399321	0.504337	0.445987	0.489697	0.273916	0.503361	0.431039	0.513138	0.145337	0.435135	0.39853	0.437103
	0.482775	0.540943	0.48635	0.52621	0.319319	0.52987	0.486963	0.535916	0.187875	0.519942	0.48891	0.527005
	0.557323	0.567232	0.521138	0.546199	0.355034	0.561853	0.549117	0.557999	0.236334	0.550708	0.52611	0.551788
	0.614886	0.577526	0.536084	0.554132	0.375112	0.590637	0.599784	0.575035	0.279986	0.560055	0.537315	0.559743
	0.648467	0.574487	0.532964	0.555733	0.375859	0.60809	0.619884	0.584446	0.311628	0.56225	0.533706	0.57073
	0.653049	0.5658	0.523967	0.5552	0.357493	0.615011	0.613506	0.585031	0.326942	0.553342	0.513989	0.574417
	0.627057	0.559014	0.518845	0.554471	0.323746	0.616558	0.60066	0.577608	0.325542	0.530663	0.48035	0.56188
	0.573729	0.557038	0.519374	0.552409	0.27992	0.614456	0.591066	0.568352	0.310006	0.500941	0.443754	0.538411
	0.500837	0.55605	0.522704	0.544649	0.231521	0.608511	0.581025	0.564952	0.283995	0.474534	0.415132	0.513527
	0.418483	0.550173	0.523508	0.527771	0.183716	0.601553	0.569983	0.567079	0.251135	0.452476	0.392085	0.486531
	0.336644	0.537579	0.515766	0.505646	0.142619	0.590105	0.552463	0.564419	0.214858	0.426094	0.362844	0.447237
	0.263372	0.521247	0.498459	0.486819	0.118498	0.55816	0.503307	0.543983	0.178343	0.388563	0.321488	0.391477
	0.203593	0.503619	0.475738	0.472535	0.121139	0.507543	0.422952	0.507248	0.14612	0.356224	0.289248	0.344446
	0.158735	0.484364	0.453394	0.457935	0.146596	0.475631	0.373616	0.479127	0.128154	0.379604	0.321181	0.365495
	0.12856	0.458336	0.431841	0.434197	0.182601	0.471657	0.378463	0.472116	0.135671	0.467438	0.423836	0.461005
	0.116477	0.417811	0.403704	0.390609	0.220369	0.483527	0.417854	0.481832	0.166134	0.533246	0.502399	0.529977
	0.131234	0.378097	0.373482	0.342089	0.254884	0.505385	0.469632	0.501867	0.205785	0.554944	0.533223	0.545788
	0.175826	0.381339	0.367061	0.336566	0.28163	0.53475	0.522224	0.525939	0.242443	0.559615	0.542315	0.545263
	0.241035	0.423234	0.382834	0.380411	0.296281	0.56369	0.562333	0.547196	0.268794	0.557896	0.536424	0.549519
	0.317547	0.468519	0.404745	0.439775	0.296102	0.58462	0.578448	0.561338	0.28126	0.545063	0.511569	0.552981
	0.399534	0.501523	0.43227	0.486054	0.281284	0.597588	0.575349	0.566238	0.279705	0.518989	0.471242	0.545219
	0.480706	0.525858	0.467405	0.512939	0.254682	0.60516	0.567741	0.56198	0.266339	0.485939	0.427713	0.526177
	0.553513	0.542083	0.499416	0.524917	0.220323	0.605336	0.56203	0.5531	0.244074	0.457047	0.395607	0.50486
	0.61035	0.546948	0.514903	0.528248	0.182385	0.597636	0.55528	0.546948	0.21575	0.438056	0.377666	0.486254
	0.644209	0.542389	0.512089	0.528858	0.146826	0.582782	0.537993	0.54174	0.184175	0.419929	0.35817	0.458755
	0.649584	0.53572	0.501845	0.530684	0.124614	0.550591	0.491462	0.522188	0.15298	0.401834	0.336925	0.420776
	0.624283	0.533019	0.496709	0.534117	0.125814	0.503279	0.425472	0.486192	0.129614	0.421324	0.359918	0.42057
	0.571328	0.534781	0.500402	0.537185	0.145809	0.475774	0.397426	0.462749	0.125487	0.491079	0.441756	0.481684
	0.498828	0.536105	0.508322	0.534971	0.172071	0.476326	0.415069	0.465117	0.14447	0.545617	0.506604	0.534159
	0.41741	0.531206	0.513458	0.51975	0.196328	0.492783	0.449	0.484063	0.17522	0.56618	0.533729	0.550492
	0.337279	0.521026	0.512758	0.494449	0.21471	0.518434	0.485123	0.509491	0.204741	0.570464	0.540848	0.550617
	0.266254	0.509542	0.504761	0.471913	0.224455	0.545766	0.516406	0.533715	0.22584	0.564805	0.531591	0.550004
	0.208804	0.496499	0.487515	0.456725	0.223704	0.566579	0.533458	0.549865	0.235633	0.545739	0.502761	0.54721
	0.165939	0.479539	0.464567	0.443491	0.212461	0.581106	0.537306	0.554927	0.23407	0.512226	0.457239	0.533849
	0.136025	0.45882	0.44266	0.426941	0.192569	0.5905	0.535809	0.549574	0.222897	0.470326	0.405903	0.509221
	0.117144	0.432076	0.420476	0.401411	0.166815	0.590716	0.532769	0.538095	0.204348	0.432541	0.366342	0.483651
	0.112135	0.393208	0.388494	0.361159	0.139888	0.577227	0.523121	0.523586	0.180608	0.408313	0.348227	0.465502
	0.130171	0.358784	0.355172	0.323223	0.121047	0.545632	0.493449	0.499912	0.155046	0.405394	0.352007	0.458674
	0.175439	0.368971	0.350176	0.328318	0.11907	0.505134	0.449861	0.47177	0.135615	0.440797	0.389825	0.474825
	0.239439	0.41509	0.367207	0.376629	0.130347	0.486804	0.430607	0.466341	0.133033	0.508977	0.460669	0.515174
	0.313127	0.458899	0.386843	0.433415	0.14458	0.492481	0.436875	0.48285	0.148249	0.556478	0.510008	0.547169
	0.391196	0.485797	0.409614	0.473134	0.155452	0.51081	0.456075	0.507833	0.169342	0.568483	0.518946	0.559784
	0.468239	0.503408	0.439528	0.49408	0.160742	0.533247	0.481521	0.532467	0.185585	0.559597	0.502596	0.561434
	0.537572	0.515445	0.469596	0.502001	0.159467	0.552104	0.503619	0.548086	0.193062	0.536136	0.470536	0.55312
	0.592106	0.518114	0.486904	0.50127	0.1515	0.565634	0.516516	0.549837	0.191669	0.496581	0.423349	0.529688
	0.624953	0.511538	0.485739	0.497202	0.137905	0.569724	0.516255	0.538049	0.182665	0.445019	0.3683	0.492961
	0.630486	0.504164	0.474963	0.497078	0.122214	0.551834	0.493502	0.517504	0.167708	0.396913	0.325424	0.455378
	0.6063	0.504473	0.470157	0.50459	0.111042	0.519465	0.457605	0.503417	0.14843	0.367358	0.30939	0.430958
	0.555224	0.511124	0.477625	0.515053	0.108126	0.508512	0.447333	0.511149	0.127631	0.364623	0.320144	0.426302
	0.485284	0.513991	0.488825	0.517133	0.108511	0.522616	0.468677	0.531914	0.112069	0.401965	0.36235	0.446262
	0.407095	0.507181	0.493171	0.501803	0.107433	0.518328	0.474984	0.523333	0.110035	0.473059	0.428909	0.487952
	0.330731	0.497292	0.492483	0.476378	0.105236	0.428453	0.393787	0.42326	0.121164	0.522219	0.467391	0.52334
	0.263659	0.489606	0.489017	0.454616	0.104037	0.260856	0.237496	0.246125	0.136443	0.536548	0.467558	0.544299
	0.209919	0.480393	0.477692	0.44015	0.104099	0.137991	0.134514	0.120374	0.148328	0.530139	0.449464	0.552404
	0.170194	0.465351	0.456767	0.427568	0.105431	0.0842408	0.0953277	0.0735308	0.153945	0.504596	0.418605	0.54177
	0.142668	0.445851	0.431815	0.412811	0.108155	0.0754539	0.0891243	0.0676999	0.153007	0.457308	0.370017	0.508871
	0.124268	0.424024	0.408159	0.3935	0.113586	0.0859672	0.0976274	0.0720649	0.146292	0.39517	0.3116	0.459079
	0.112498	0.396894	0.383805	0.365332	0.119479	0.0899419	0.103733	0.078655	0.134931	0.335783	0.267016	0.405368
	0.110097	0.362116	0.353158	0.328866	0.121681	0.101379	0.117319	0.100709	0.121299	0.3089	0.260567	0.373459
	0.127387	0.336653	0.325879	0.303096	0.118575	0.132184	0.151874	0.136758	0.11114	0.347784	0.302576	0.397632
	0.170672	0.348624	0.323121	0.314505	0.112131	0.170225	0.195972	0.167635	0.109914	0.433744	0.365794	0.469871
	0.231703	0.387454	0.334801	0.358463	0.108516	0.190236	0.212383	0.171047	0.114517	0.478869	0.390969	0.516566
	0.300921	0.423154	0.348071	0.406791	0.114461	0.172387	0.180262	0.141553	0.118329	0.45869	0.365505	0.508905
	0.373342	0.445707	0.366919	0.44031	0.128156	0.134522	0.137972	0.111084	0.118189	0.401355	0.309854	0.464895
	0.444518	0.462483	0.395252	0.459076	0.141901	0.12063	0.125051	0.115276	0.114392	0.34245	0.257009	0.409746
	0.508702	0.477038	0.428239	0.467697	0.150714	0.146558	0.144047	0.157398	0.1103	0.324112	0.249232	0.369514
	0.559432	0.484118	0.452995	0.468235	0.153359	0.193184	0.184661	0.20998	0.112018	0.354754	0.289991	0.35664
	0.590194	0.47983	0.458817	0.463713	0.149914	0.237546	0.237285	0.247429	0.121871	0.376967	0.322965	0.351704
	0.595595	0.471263	0.451037	0.462199	0.140911	0.271894	0.293788	0.267821	0.133894	0.372393	0.33108	0.346529
	0.573254	0.471228	0.448306	0.471325	0.129087	0.29147	0.335966	0.2756	0.142144	0.365787	0.328896	0.355604
	0.525708	0.481177	0.459549	0.486348	0.12272	0.273236	0.31656	0.254662	0.14475	0.372696	0.326657	0.383081
	0.460469	0.487601	0.472372	0.49108	0.130873	0.20882	0.22584	0.197686	0.141997	0.392101	0.331197	0.417155
	0.387635	0.483821	0.475833	0.479076	0.150679	0.151535	0.153863	0.152093	0.134655	0.419164	0.347921	0.446568
	0.316839	0.477551	0.474014	0.460368	0.172325	0.143097	0.138617	0.157736	0.124196	0.441461	0.370675	0.459837
	0.255135	0.472538	0.470008	0.443506	0.189525	0.178826	0.160651	0.206204	0.115489	0.438737	0.380862	0.442606
	0.206189	0.464175	0.45967	0.428906	0.199862	0.232353	0.204971	0.261087	0.116885	0.414761	0.372325	0.404844
	0.170437	0.449272	0.440091	0.4144	0.201986	0.281639	0.265002	0.298481	0.131093	0.400871	0.363557	0.382296
	0.14597	0.42953	0.413877	0.399212	0.19521	0.320324	0.332139	0.320914	0.150317	0.395691	0.360886	0.373744
	0.12972	0.406325	0.386132	0.381176	0.17997	0.352439	0.397841	0.339572	0.166643	0.385157	0.357754	0.365585
	0.118412	0.379116	0.36035	0.35608	0.157912	0.378824	0.448519	0.355308	0.176813	0.376102	0.350056	0.368249
	0.109778	0.348373	0.335488	0.323992	0.133422	0.387671	0.456456	0.356821	0.180075	0.380253	0.339847	0.390869
	0.106832	0.318198	0.30737	0.293697	0.117126	0.357616	0.387762	0.329477	0.176635	0.399235	0.337106	0.424568
	0.120949	0.300838	0.282825	0.278888	0.121432	0.286626	0.265694	0.27255	0.167227	0.428611	0.350587	0.457046
	0.160299	0.309599	0.277381	0.288983	0.145747	0.217076	0.186577	0.21578	0.152917	0.459082	0.375502	0.47886
	0.216605	0.33544	0.281602	0.320637	0.178494	0.176363	0.159805	0.184998	0.135494	0.473989	0.394151	0.479772
	0.279672	0.361597	0.289588	0.358708	0.210685	0.174519	0.158039	0.196684	0.119825	0.456119	0.389738	0.45107
	0.34485	0.382196	0.306414	0.389607	0.23819	0.208539	0.178514	0.244346	0.115896	0.416585	0.368098	0.406896
	0.40864	0.401211	0.335261	0.410673	0.257978	0.263549	0.226958	0.300913	0.130418	0.398818	0.357169	0.383607
	0.466237	0.420917	0.372901	0.423511	0.266938	0.322252	0.300462	0.34607	0.155329	0.405907	0.360189	0.384659
	0.511976	0.436482	0.407409	0.42985	0.262871	0.374361	0.385904	0.377969	0.180146	0.414831	0.36369	0.391485
	0.539984	0.442201	0.425337	0.432693	0.245621	0.417392	0.465096	0.401638	0.199753	0.411965	0.358467	0.390722
	0.545311	0.442277	0.428032	0.438309	0.217377	0.449688	0.520426	0.418158	0.212081	0.402189	0.343682	0.387109
	0.525661	0.447489	0.430706	0.451597	0.182087	0.467067	0.542045	0.424527	0.21624	0.397408	0.324397	0.391574
	0.483151	0.458164	0.44095	0.465618	0.147288	0.464011	0.521736	0.418311	0.212281	0.402466	0.310436	0.405818
	0.424489	0.463264	0.449526	0.466745	0.12797	0.422292	0.433103	0.385007	0.200872	0.416443	0.309974	0.425049
	0.358922	0.460807	0.451383	0.455879	0.137967	0.341248	0.296752	0.318666	0.183329	0.436925	0.320373	0.444902
	0.295379	0.457668	0.450024	0.443406	0.171708	0.269104	0.215515	0.257914	0.161962	0.45845	0.334228	0.459706
	0.240371	0.454698	0.446604	0.431976	0.214876	0.229967	0.195388	0.232717	0.140016	0.472589	0.350998	0.459312
	0.197157	0.447124	0.438137	0.41821	0.258528	0.228213	0.197971	0.252019	0.121844	0.469825	0.369953	0.437187
	0.165939	0.433503	0.422279	0.402225	0.297977	0.259378	0.21637	0.303963	0.114265	0.453044	0.38921	0.412052
	0.144795	0.415815	0.399692	0.387107	0.328583	0.311425	0.261241	0.36316	0.123978	0.442157	0.409125	0.407779
	0.130859	0.394193	0.373517	0.372222	0.34531	0.371836	0.336102	0.411542	0.149048	0.446276	0.422048	0.41392
	0.121182	0.367481	0.346472	0.352963	0.344337	0.431279	0.430171	0.444819	0.180183	0.457164	0.423231	0.422256
	0.115539	0.335874	0.317792	0.325624	0.32484	0.483004	0.519606	0.466255	0.209538	0.462548	0.41343	0.431919
	0.121319	0.302911	0.284078	0.292686	0.289481	0.519926	0.579594	0.478905	0.232795	0.45264	0.393088	0.435201
	0.148571	0.280527	0.250174	0.269805	0.243619	0.535799	0.600442	0.481332	0.247564	0.429768	0.363786	0.430478
	0.194677	0.28175	0.231831	0.276045	0.193939	0.537136	0.597326	0.477636	0.252769	0.409603	0.333418	0.427572
	0.249455	0.298552	0.232221	0.303094	0.148746	0.523795	0.567932	0.46654	0.248395	0.403338	0.311972	0.433203
	0.30629	0.318508	0.247839	0.333446	0.120903	0.474829	0.469809	0.428226	0.235137	0.408635	0.303841	0.443358
	0.361671	0.339637	0.277693	0.360122	0.123548	0.397792	0.323159	0.364347	0.214499	0.417208	0.306534	0.448981
	0.411754	0.363986	0.319253	0.38181	0.155604	0.346324	0.248486	0.318167	0.189197	0.424067	0.316467	0.445509
	0.451801	0.389185	0.362276	0.398515	0.204372	0.314698	0.240003	0.293178	0.16301	0.427515	0.332468	0.432275
	0.476738	0.410262	0.394047	0.412641	0.25977	0.292871	0.243646	0.291013	0.139624	0.421849	0.349451	0.40409
	0.482136	0.426588	0.411501	0.42796	0.316285	0.294931	0.247124	0.321674	0.122926	0.409079	0.365765	0.369993
	0.465802	0.439933	0.420481	0.444413	0.368741	0.323652	0.261212	0.37529	0.119709	0.412111	0.390485	0.368277
	0.429413	0.446821	0.42499	0.453523	0.410736	0.368797	0.299409	0.429514	0.136233	0.44261	0.425729	0.410503
	0.37877	0.443317	0.423505	0.448291	0.435452	0.422238	0.367563	0.471488	0.168101	0.472765	0.450736	0.445173
	0.322021	0.435641	0.419241	0.43556	0.437707	0.47861	0.456191	0.498688	0.205093	0.488716	0.456392	0.456143
	0.267101	0.432349	0.417322	0.42527	0.416029	0.531255	0.542688	0.515322	0.239585	0.492367	0.448654	0.458637
	0.219775	0.432572	0.418042	0.417093	0.373294	0.568052	0.602015	0.524251	0.267082	0.480463	0.429487	0.457958
	0.18285	0.4297	0.417649	0.405488	0.316043	0.580062	0.624598	0.523535	0.284773	0.452569	0.396452	0.45215
	0.156369	0.42104	0.411657	0.390057	0.252974	0.577224	0.625086	0.516418	0.291347	0.424673	0.35908	0.446466
	0.138538	0.408334	0.398093	0.37545	0.194358	0.562591	0.600328	0.502556	0.286746	0.41262	0.333237	0.448069
	0.126844	0.392076	0.378465	0.364022	0.154831	0.5132	0.509369	0.462768	0.271756	0.414524	0.323744	0.454344
	0.118798	0.369649	0.353519	0.3515	0.150952	0.432422	0.373216	0.394801	0.248053	0.417511	0.324606	0.452763
	0.113292	0.33658	0.319284	0.328411	0.185273	0.377038	0.305488	0.343969	0.218682	0.413306	0.329212	0.434518
	0.114295	0.29154	0.271568	0.288044	0.243017	0.349748	0.293825	0.326575	0.187893	0.404015	0.335003	0.404634
	0.131022	0.249026	0.220711	0.244769	0.310619	0.338253	0.290367	0.339056	0.159823	0.394313	0.34053	0.373634
	0.16666	0.234543	0.191673	0.231749	0.380621	0.350096	0.287862	0.382427	0.136975	0.388592	0.349256	0.348788
	0.212539	0.245742	0.189056	0.249877	0.446198	0.383858	0.299406	0.440743	0.120108	0.393551	0.364718	0.342895
	0.260522	0.266534	0.20491	0.280545	0.499152	0.428157	0.336339	0.490591	0.11154	0.416276	0.387429	0.372532
	0.307053	0.28955	0.235007	0.312195	0.531289	0.474741	0.397677	0.52136	0.118569	0.454149	0.417455	0.429164
	0.349306	0.317248	0.278007	0.342191	0.536579	0.520707	0.472157	0.535726	0.146294	0.487613	0.446226	0.474003
	0.383506	0.352526	0.327995	0.370797	0.513061	0.563249	0.545154	0.543275	0.187237	0.50953	0.465943	0.495488
	0.405359	0.389209	0.372109	0.396094	0.46357	0.592047	0.598879	0.54762	0.231248	0.520808	0.474626	0.499178
	0.410939	0.415238	0.399209	0.414302	0.395443	0.599926	0.623584	0.546101	0.271835	0.520725	0.474848	0.49107
	0.39821	0.426917	0.409079	0.425878	0.319077	0.596782	0.629503	0.540991	0.304476	0.506091	0.463285	0.479005
	0.368516	0.427217	0.407491	0.429926	0.245105	0.594354	0.629474	0.53842	0.325843	0.477845	0.433009	0.468419
	0.326732	0.419105	0.399792	0.423972	0.182221	0.581593	0.608082	0.529827	0.334296	0.450979	0.393517	0.463889
	0.2797	0.410239	0.392567	0.413723	0.139659	0.528301	0.523876	0.489846	0.329683	0.440242	0.36538	0.468787
	0.234089	0.40837	0.390762	0.406549	0.129786	0.44608	0.399485	0.423088	0.312891	0.442721	0.356616	0.47758
	0.194777	0.412178	0.395195	0.400952	0.157783	0.398502	0.343409	0.376539	0.285881	0.445498	0.359635	0.476464
	0.164169	0.413748	0.402047	0.390766	0.212545	0.379202	0.346219	0.352505	0.2521	0.440142	0.363324	0.455968
	0.142307	0.408447	0.403993	0.375146	0.282618	0.364707	0.342599	0.348525	0.216232	0.428486	0.362661	0.422666
	0.127649	0.398391	0.396942	0.359992	0.362042	0.362174	0.325543	0.372521	0.182816	0.418473	0.360678	0.392944
	0.11807	0.386423	0.382923	0.350051	0.444793	0.386332	0.315973	0.428643	0.154734	0.417589	0.366339	0.376556
	0.11152	0.36993	0.362741	0.34166	0.522335	0.431967	0.331236	0.493196	0.132772	0.426123	0.38218	0.374109
	0.108299	0.339041	0.327715	0.321226	0.584907	0.483894	0.374461	0.540412	0.117145	0.438474	0.399501	0.384658
	0.114681	0.285152	0.267121	0.27498	0.623421	0.529733	0.431458	0.562667	0.111574	0.459278	0.416617	0.414373
	0.137646	0.227779	0.199068	0.220025	0.631408	0.566638	0.490415	0.567005	0.124379	0.492304	0.43911	0.462538
	0.172735	0.209474	0.169436	0.204051	0.606551	0.595401	0.547067	0.565694	0.158913	0.521358	0.461503	0.50651
	0.211456	0.223546	0.178901	0.224491	0.551563	0.61097	0.591706	0.56317	0.206962	0.540919	0.479258	0.534018
	0.249354	0.245581	0.207629	0.254653	0.474253	0.61201	0.615638	0.558441	0.258455	0.553076	0.493309	0.542786
	0.284146	0.273303	0.249641	0.286364	0.386152	0.609424	0.62618	0.557464	0.306384	0.555749	0.504948	0.534321
	0.312928	0.312829	0.302075	0.322316	0.299447	0.610564	0.63118	0.563667	0.345354	0.544175	0.505847	0.516272
	0.332025	0.354917	0.351086	0.356372	0.223587	0.610602	0.62897	0.570361	0.371309	0.519547	0.484748	0.499377
	0.337957	0.382872	0.382875	0.378387	0.165297	0.593273	0.605845	0.560431	0.382158	0.494311	0.447243	0.49153
	0.328917	0.39507	0.395601	0.389953	0.133554	0.539767	0.538476	0.514235	0.37759	0.481156	0.413217	0.4952
	0.305998	0.397123	0.394137	0.394937	0.138143	0.465511	0.445581	0.443835	0.358653	0.479305	0.394668	0.504636
	0.273137	0.393283	0.386142	0.393869	0.177048	0.421558	0.399657	0.397616	0.327778	0.479688	0.389146	0.506626
	0.235755	0.389398	0.37851	0.390456	0.239539	0.402167	0.387768	0.379916	0.289025	0.475249	0.387354	0.490723
	0.199158	0.390604	0.374976	0.389016	0.317941	0.390299	0.367925	0.383383	0.247569	0.465386	0.38183	0.461623
	0.167376	0.395156	0.377416	0.386709	0.407262	0.391668	0.344183	0.408922	0.208283	0.457177	0.375895	0.436153
	0.14257	0.396061	0.38399	0.377087	0.500398	0.418287	0.337664	0.459933	0.1744	0.458708	0.380541	0.424569
	0.124949	0.389429	0.387574	0.359881	0.587445	0.465963	0.361148	0.519006	0.147097	0.467256	0.395936	0.42285
	0.113278	0.378491	0.38322	0.342296	0.657611	0.520652	0.409155	0.565458	0.126971	0.47601	0.411814	0.426785
	0.105934	0.356587	0.361636	0.319422	0.701288	0.569737	0.465895	0.590157	0.118538	0.494155	0.4319	0.447241
	0.10362	0.298021	0.298895	0.265312	0.71165	0.607763	0.52197	0.59618	0.131572	0.525631	0.461304	0.487951
	0.111631	0.214245	0.206815	0.188774	0.686052	0.631998	0.571711	0.592646	0.170197	0.550658	0.485649	0.527919
	0.133478	0.175251	0.158325	0.156435	0.627168	0.638166	0.604931	0.583739	0.225131	0.565802	0.502929	0.555489
	0.162793	0.180942	0.161476	0.168745	0.543136	0.631811	0.617975	0.574508	0.284853	0.577547	0.519241	0.569074
	0.192908	0.198382	0.188165	0.192772	0.446051	0.627974	0.622451	0.576491	0.341221	0.583788	0.534043	0.568219
	0.221131	0.222386	0.229177	0.220552	0.348988	0.630858	0.62564	0.589568	0.387734	0.577715	0.53814	0.555603
	0.245313	0.259613	0.282249	0.256784	0.262665	0.632455	0.624757	0.600972	0.419275	0.55912	0.523305	0.539139
	0.262303	0.302246	0.334484	0.295067	0.194837	0.616521	0.607079	0.590768	0.43302	0.535866	0.492179	0.526758
	0.268993	0.334362	0.371434	0.322124	0.155055	0.564235	0.550839	0.538361	0.42843	0.517443	0.456761	0.521901
	0.26373	0.352201	0.388301	0.337224	0.154648	0.491065	0.46905	0.461625	0.406852	0.50737	0.427184	0.523694
	0.247287	0.361737	0.389954	0.348109	0.193671	0.451704	0.423192	0.42277	0.371443	0.502611	0.406597	0.525106
	0.222635	0.36728	0.38418	0.357449	0.260225	0.444282	0.409029	0.423834	0.327103	0.498156	0.393396	0.515919
	0.193844	0.371296	0.376099	0.365039	0.344652	0.444604	0.396035	0.437657	0.27961	0.489808	0.381338	0.494437
	0.165018	0.375677	0.368639	0.370841	0.44092	0.449596	0.382756	0.458672	0.23418	0.478701	0.369032	0.471746
	0.139556	0.378356	0.364575	0.371306	0.541156	0.467069	0.380356	0.495	0.194308	0.471718	0.365169	0.458268
	0.120852	0.363434	0.352123	0.351065	0.634708	0.499618	0.398474	0.540613	0.161466	0.470552	0.372135	0.451726
	0.114092	0.303542	0.299351	0.287152	0.710298	0.543902	0.439812	0.581555	0.136519	0.475978	0.387705	0.450082
	0.122863	0.213548	0.216808	0.199029	0.757931	0.592884	0.498559	0.609189	0.124526	0.498814	0.421724	0.466252
	0.142177	0.167747	0.184064	0.158748	0.77031	0.637117	0.563616	0.62179	0.136686	0.53694	0.470832	0.5033
	0.164394	0.175558	0.210298	0.169364	0.744476	0.664724	0.618534	0.619591	0.178424	0.563893	0.503363	0.538411
	0.184862	0.208768	0.259957	0.199355	0.683245	0.668499	0.647506	0.604996	0.239585	0.578112	0.521056	0.563277
	0.200519	0.247868	0.309885	0.230724	0.595102	0.659203	0.65202	0.591519	0.307212	0.588991	0.5378	0.579427
	0.208514	0.279434	0.348025	0.253647	0.492306	0.65355	0.64673	0.593533	0.372161	0.594377	0.550864	0.58573
	0.207087	0.30022	0.369475	0.270033	0.388175	0.654152	0.638758	0.608406	0.42681	0.588984	0.552137	0.581862
	0.196471	0.316197	0.377607	0.288307	0.294215	0.654083	0.62959	0.621933	0.464632	0.574183	0.540255	0.5713
	0.1787	0.330157	0.376851	0.308832	0.217339	0.646853	0.620358	0.622618	0.481661	0.554106	0.516756	0.557752
	0.156771	0.341135	0.370131	0.32677	0.159985	0.623274	0.600697	0.601669	0.477036	0.531461	0.482269	0.542647
	0.135171	0.33615	0.350842	0.327264	0.125576	0.570084	0.546753	0.548414	0.452629	0.508929	0.439968	0.528264
	0.121546	0.286374	0.302579	0.281463	0.121323	0.500656	0.469244	0.476516	0.412523	0.490125	0.398773	0.516294
	0.122568	0.207021	0.243696	0.202937	0.149149	0.464969	0.429271	0.437141	0.36249	0.477943	0.369417	0.503405
	0.13482	0.178964	0.235973	0.168903	0.201685	0.469495	0.430385	0.442824	0.308942	0.469314	0.352593	0.485184
	0.14906	0.202913	0.27149	0.182484	0.273132	0.490894	0.445677	0.469046	0.257542	0.456375	0.340855	0.462577
	0.158694	0.233707	0.309667	0.203642	0.361042	0.509444	0.458491	0.491289	0.212083	0.437294	0.331327	0.439786
	0.160901	0.25366	0.334241	0.218548	0.461098	0.520262	0.460926	0.510933	0.1742	0.419846	0.326758	0.419743
	0.155203	0.26901	0.347767	0.234641	0.565113	0.528208	0.453865	0.538842	0.14391	0.414526	0.330446	0.408069
	0.142795	0.284553	0.352971	0.255793	0.662274	0.541627	0.453326	0.572877	0.121987	0.431221	0.35196	0.417196
	0.127083	0.290405	0.345161	0.269127	0.741164	0.567208	0.476435	0.602761	0.114921	0.474363	0.402476	0.454328
	0.115179	0.265812	0.314864	0.249091	0.791397	0.606285	0.527683	0.623692	0.134002	0.529345	0.467688	0.506099
	0.113725	0.220109	0.27727	0.201535	0.805116	0.649911	0.595296	0.634333	0.181928	0.563898	0.505906	0.544403
	0.119621	0.202305	0.271755	0.17797	0.779144	0.678678	0.653423	0.630127	0.248576	0.580108	0.522801	0.567423
	0.124146	0.210339	0.28906	0.180636	0.71665	0.682234	0.681784	0.613212	0.32244	0.590715	0.538741	0.582906
	0.122346	0.223146	0.305498	0.190602	0.626555	0.674303	0.686173	0.60014	0.394635	0.594814	0.552266	0.591717
	0.11502	0.241471	0.316569	0.210519	0.521104	0.67116	0.680722	0.604585	0.456631	0.588994	0.555947	0.592965
	0.107846	0.278038	0.329152	0.254147	0.413378	0.672721	0.666499	0.622013	0.500401	0.575623	0.549757	0.587458
	0.10659	0.331373	0.350418	0.31696	0.3151	0.671713	0.645222	0.637583	0.520612	0.556888	0.532403	0.575551
	0.108924	0.374238	0.376848	0.366906	0.233892	0.663728	0.625995	0.639863	0.516055	0.530984	0.496433	0.555942
	0.109891	0.393093	0.394871	0.388725	0.172525	0.639263	0.601901	0.619311	0.489263	0.498235	0.441577	0.529845
	0.111283	0.387673	0.390582	0.380914	0.134104	0.581194	0.543125	0.565018	0.445234	0.466193	0.384183	0.503049
	0.118557	0.373134	0.372977	0.361118	0.126355	0.50433	0.458939	0.493716	0.390401	0.440662	0.340718	0.476634
	0.130289	0.381475	0.37619	0.368113	0.152852	0.468178	0.421705	0.458447	0.331704	0.415674	0.31077	0.444209
	0.139815	0.408334	0.400399	0.398492	0.205862	0.479665	0.436808	0.466135	0.275334	0.385269	0.287055	0.405417
	0.142972	0.432011	0.426003	0.426283	0.278375	0.508476	0.469572	0.489506	0.225435	0.356755	0.271815	0.369412
	0.139413	0.44657	0.44359	0.441846	0.367334	0.531445	0.494778	0.509474	0.183701	0.340147	0.269499	0.344075
	0.130557	0.457516	0.453249	0.450803	0.46828	0.546508	0.502924	0.531756	0.150038	0.339504	0.275947	0.335815
	0.119771	0.459727	0.451327	0.448139	0.573149	0.556642	0.496163	0.560883	0.125134	0.362873	0.297637	0.354583
	0.114536	0.4336	0.426454	0.412465	0.671397	0.566467	0.490123	0.590819	0.115697	0.423803	0.360058	0.410273
	0.122647	0.388361	0.387635	0.357814	0.751628	0.584263	0.504952	0.613756	0.133716	0.50885	0.450798	0.49043
	0.141867	0.377567	0.375568	0.348362	0.803004	0.615213	0.549513	0.626973	0.182476	0.561824	0.501481	0.545202
	0.163054	0.404741	0.39626	0.383074	0.817092	0.652702	0.612508	0.630131	0.251629	0.581235	0.514702	0.570328
	0.179326	0.440895	0.428726	0.426034	0.790654	0.677486	0.665892	0.621308	0.329317	0.590828	0.524775	0.585014
	0.187687	0.468451	0.458233	0.457762	0.727424	0.680144	0.690361	0.606749	0.406405	0.595452	0.538396	0.595607
	0.187414	0.485111	0.479974	0.474832	0.636864	0.675807	0.694699	0.601653	0.473685	0.592862	0.549583	0.601386
	0.179427	0.495709	0.492998	0.482534	0.531156	0.677852	0.690694	0.613062	0.521877	0.58441	0.555697	0.601311
	0.165716	0.502726	0.496712	0.486092	0.422918	0.682261	0.675067	0.633255	0.544501	0.569693	0.550355	0.592687
	0.148471	0.503167	0.488872	0.484071	0.323632	0.6798	0.647047	0.647669	0.540084	0.544334	0.520263	0.571203
	0.130511	0.488551	0.468756	0.464016	0.241101	0.668458	0.619183	0.647072	0.51173	0.506285	0.461226	0.536205
	0.11826	0.445425	0.436744	0.405552	0.178119	0.641506	0.589318	0.624804	0.465141	0.463115	0.392025	0.495967
	0.121321	0.389052	0.402662	0.330609	0.137362	0.57915	0.52413	0.57092	0.407207	0.424052	0.332879	0.456566
	0.142275	0.373693	0.389181	0.315416	0.126906	0.496573	0.430577	0.503374	0.345219	0.387041	0.287216	0.41313
	0.172348	0.400341	0.400226	0.357593	0.151815	0.460482	0.39129	0.474454	0.285704	0.347421	0.252001	0.363202
	0.202251	0.441423	0.427547	0.413451	0.204161	0.471766	0.411427	0.480818	0.23298	0.309912	0.231148	0.313705
	0.226624	0.480122	0.460729	0.460738	0.275913	0.492158	0.443636	0.492057	0.188738	0.281047	0.226845	0.271595
	0.242097	0.50833	0.49167	0.492325	0.363528	0.505174	0.461515	0.501084	0.153525	0.280677	0.246924	0.261967
	0.246752	0.524962	0.516757	0.507137	0.462644	0.519467	0.468265	0.520026	0.132262	0.350866	0.321676	0.330881
	0.240633	0.53439	0.534051	0.511143	0.565697	0.536958	0.469693	0.548413	0.138366	0.476878	0.437238	0.460109
	0.225444	0.536969	0.538233	0.509772	0.66269	0.55649	0.475102	0.578102	0.180859	0.557026	0.500546	0.545882
	0.203697	0.530954	0.524593	0.503277	0.742294	0.581996	0.499832	0.602671	0.249017	0.581796	0.510896	0.575348
	0.178031	0.519253	0.499608	0.491023	0.793202	0.615758	0.550624	0.618551	0.327911	0.592058	0.514884	0.587887
	0.152474	0.498851	0.472332	0.465624	0.806559	0.650419	0.614026	0.622988	0.407149	0.600193	0.527071	0.598537
	0.136223	0.456145	0.443728	0.409012	0.779347	0.670375	0.662919	0.61481	0.477004	0.60386	0.543522	0.606765
	0.141168	0.406074	0.418788	0.342971	0.716015	0.67269	0.683629	0.605097	0.527397	0.603441	0.559694	0.61144
	0.16842	0.400495	0.412988	0.340636	0.626488	0.671534	0.685603	0.606874	0.551222	0.59592	0.564911	0.60822
	0.206816	0.435471	0.427173	0.395076	0.522768	0.675401	0.678124	0.621405	0.546893	0.573571	0.543767	0.588761
	0.245815	0.47982	0.45378	0.45723	0.416912	0.678836	0.660176	0.638889	0.517834	0.532629	0.490172	0.549917
	0.279221	0.517463	0.485198	0.503663	0.319839	0.673428	0.632361	0.646816	0.470195	0.481931	0.418546	0.503282
	0.302641	0.543235	0.515746	0.530801	0.238937	0.659134	0.60492	0.639939	0.411198	0.436324	0.350027	0.461068
	0.312999	0.558355	0.542127	0.541447	0.178642	0.632108	0.574195	0.616514	0.348252	0.400676	0.29525	0.42132
	0.309284	0.567106	0.560708	0.542167	0.147041	0.574868	0.508461	0.572065	0.287771	0.368661	0.255827	0.375888
	0.292634	0.568916	0.565503	0.537603	0.154266	0.501537	0.419059	0.521548	0.233902	0.331647	0.231168	0.320484
	0.265785	0.561636	0.553114	0.528402	0.197499	0.469009	0.38676	0.497262	0.188342	0.287023	0.217905	0.259001
	0.232308	0.547674	0.529472	0.514304	0.265088	0.46798	0.40085	0.487207	0.151874	0.263947	0.228049	0.228655
	0.195995	0.531879	0.505028	0.497948	0.348799	0.470271	0.411128	0.481474	0.129606	0.324464	0.301757	0.297033
	0.160942	0.50761	0.481499	0.471054	0.44332	0.479233	0.413148	0.491174	0.134581	0.458848	0.426768	0.448987
	0.134475	0.455591	0.451093	0.409146	0.54182	0.499882	0.422256	0.516067	0.175226	0.54779	0.498897	0.552505
	0.129236	0.390747	0.419908	0.328213	0.634933	0.530248	0.448813	0.5476	0.241299	0.576746	0.512642	0.586015
	0.152525	0.375655	0.412031	0.308417	0.711472	0.569228	0.497725	0.580614	0.318629	0.591178	0.516336	0.597679
	0.194666	0.411872	0.423891	0.360558	0.759955	0.613107	0.562841	0.610276	0.396978	0.604137	0.526459	0.606822
	0.243538	0.463879	0.444306	0.439176	0.771603	0.650642	0.626021	0.627374	0.466345	0.611516	0.540147	0.612299
	0.29211	0.510299	0.470459	0.505943	0.74394	0.668976	0.667283	0.626496	0.516404	0.614725	0.555016	0.61537
	0.334925	0.544707	0.499771	0.547763	0.681965	0.671752	0.682682	0.620048	0.540004	0.612681	0.562396	0.615599
	0.366582	0.566798	0.528067	0.567866	0.59568	0.671854	0.680377	0.621086	0.535637	0.596073	0.547871	0.603277
	0.382885	0.581024	0.552549	0.574691	0.496694	0.674876	0.667811	0.630943	0.506845	0.557898	0.504885	0.570395
	0.381758	0.591157	0.570476	0.574341	0.396366	0.676326	0.649787	0.641315	0.459891	0.506171	0.443101	0.525701
	0.363664	0.59537	0.577702	0.567951	0.30468	0.670288	0.630489	0.643093	0.402011	0.458132	0.379601	0.482434
	0.33142	0.589491	0.570748	0.55458	0.2281	0.656422	0.613345	0.633003	0.340366	0.424107	0.326568	0.444164
	0.289499	0.573952	0.552025	0.53583	0.170357	0.629095	0.583655	0.608874	0.28091	0.398757	0.286888	0.404216
	0.243104	0.5547	0.529611	0.516843	0.138907	0.570577	0.503736	0.566639	0.227472	0.366127	0.256288	0.353061
	0.197264	0.536416	0.508964	0.50101	0.143832	0.495458	0.393422	0.520266	0.181828	0.315537	0.227692	0.290962
	0.157587	0.511058	0.486516	0.476302	0.183295	0.459623	0.35258	0.495533	0.145317	0.275703	0.217513	0.252656
	0.13406	0.459929	0.455473	0.41693	0.24584	0.453176	0.370473	0.478677	0.123642	0.318945	0.280344	0.30779
	0.138946	0.3988	0.425902	0.341588	0.323149	0.453277	0.390786	0.46755	0.128925	0.445376	0.410856	0.450593
	0.173002	0.388072	0.421325	0.330956	0.410401	0.465298	0.403978	0.478881	0.167438	0.532747	0.492286	0.551543
	0.224507	0.427886	0.436301	0.393011	0.501531	0.493283	0.423372	0.510812	0.229522	0.561368	0.510689	0.584518
	0.282805	0.483596	0.459265	0.479449	0.587784	0.532363	0.458232	0.550009	0.302612	0.57601	0.515612	0.594607
	0.341295	0.531859	0.486161	0.548096	0.658394	0.578247	0.512202	0.589551	0.377064	0.590459	0.525352	0.601599
	0.393814	0.563957	0.513822	0.584198	0.702356	0.624277	0.576096	0.624366	0.442947	0.598973	0.535322	0.60473
	0.433926	0.582451	0.538916	0.596338	0.711634	0.657874	0.629652	0.644055	0.490209	0.602456	0.543034	0.605704
	0.456268	0.595573	0.559709	0.598687	0.684477	0.671106	0.659945	0.644369	0.512145	0.603552	0.546086	0.606876
	0.457734	0.607204	0.575292	0.597653	0.626033	0.672403	0.67051	0.637356	0.507577	0.594047	0.536134	0.599084
	0.438137	0.613823	0.583318	0.5913	0.545829	0.672025	0.666398	0.633833	0.480081	0.562019	0.505203	0.570406
	0.400281	0.609098	0.579086	0.575877	0.454731	0.674476	0.653247	0.637179	0.435642	0.513746	0.457428	0.528983
	0.349421	0.591916	0.561786	0.553107	0.36312	0.676613	0.639484	0.643401	0.380943	0.46852	0.40628	0.490044
	0.292192	0.569352	0.538348	0.530624	0.279683	0.672205	0.629379	0.644562	0.322449	0.437116	0.36195	0.4564
	0.235274	0.549258	0.516336	0.514284	0.209694	0.65938	0.621144	0.63541	0.265557	0.413967	0.324999	0.420363
	0.183899	0.532654	0.497812	0.501474	0.156145	0.632968	0.596231	0.611923	0.213919	0.383618	0.288516	0.374266
	0.144046	0.509406	0.47882	0.476892	0.125858	0.577722	0.517043	0.569191	0.169481	0.335471	0.246047	0.319941
	0.12807	0.464267	0.454152	0.421511	0.12863	0.506221	0.403407	0.520039	0.134258	0.296181	0.221181	0.286908
	0.147315	0.41359	0.432511	0.359412	0.163397	0.468321	0.354987	0.491945	0.11478	0.334164	0.277199	0.334166
	0.194548	0.409148	0.433631	0.361519	0.219196	0.458583	0.367043	0.477068	0.121734	0.451203	0.409509	0.459278
	0.256446	0.449195	0.452679	0.429514	0.287993	0.461637	0.389191	0.473872	0.15787	0.532548	0.495284	0.548753
	0.324831	0.503751	0.479987	0.516361	0.365552	0.479661	0.405827	0.493974	0.214238	0.557595	0.51638	0.577229
	0.393762	0.550483	0.509646	0.581505	0.446564	0.510713	0.426892	0.533171	0.280693	0.568567	0.522612	0.584322
	0.456284	0.578157	0.535083	0.609945	0.523037	0.547751	0.465099	0.573866	0.348647	0.580867	0.533651	0.590228
	0.504937	0.590067	0.552827	0.612729	0.585069	0.587558	0.52365	0.60645	0.408578	0.589455	0.542937	0.595717
	0.533238	0.59838	0.564564	0.608727	0.62276	0.624045	0.585862	0.629285	0.451096	0.593592	0.545635	0.600517
	0.537104	0.609608	0.573304	0.606703	0.629304	0.647422	0.627765	0.639181	0.470269	0.596001	0.542931	0.604299
	0.515751	0.619229	0.57877	0.603356	0.603758	0.656136	0.646071	0.635975	0.465424	0.591195	0.53272	0.599579
	0.471981	0.618019	0.576122	0.591265	0.551129	0.65832	0.653531	0.628157	0.440094	0.567093	0.508206	0.575893
	0.411795	0.602713	0.56177	0.569484	0.479946	0.658668	0.651646	0.623342	0.399639	0.52551	0.469467	0.539188
	0.34322	0.580675	0.539531	0.546125	0.399755	0.658626	0.639045	0.624848	0.349736	0.482781	0.425977	0.503599
	0.274606	0.561907	0.518778	0.528991	0.319557	0.657247	0.62474	0.628973	0.295871	0.449562	0.384931	0.471029
	0.212678	0.547677	0.50463	0.516271	0.246606	0.651115	0.61541	0.62758	0.242873	0.421874	0.345516	0.433996
	0.162073	0.524242	0.489544	0.492366	0.187302	0.632777	0.597465	0.612055	0.194311	0.38877	0.302963	0.388744
	0.129482	0.471322	0.460169	0.436045	0.152206	0.58809	0.537924	0.573595	0.15312	0.36134	0.274885	0.355152
	0.126651	0.406316	0.425407	0.365251	0.153727	0.521248	0.440273	0.520369	0.125298	0.389987	0.318066	0.382612
	0.159286	0.390356	0.418014	0.346933	0.190163	0.474306	0.376821	0.487286	0.121726	0.481653	0.434195	0.474983
	0.217178	0.423492	0.436536	0.392333	0.247111	0.463536	0.367572	0.486349	0.148039	0.545726	0.511382	0.544812
	0.288782	0.473989	0.465151	0.470088	0.31328	0.478169	0.386999	0.50803	0.195637	0.563921	0.530549	0.569394
	0.367385	0.525973	0.499894	0.548194	0.382182	0.50413	0.420923	0.5378	0.253383	0.570031	0.536302	0.576548
	0.446703	0.568373	0.535149	0.601291	0.446854	0.535818	0.471824	0.564006	0.312702	0.578639	0.546652	0.582127
	0.518868	0.590367	0.559537	0.619502	0.498685	0.570683	0.535777	0.583163	0.364824	0.58684	0.554809	0.587997
	0.575497	0.595471	0.569144	0.615523	0.52928	0.600861	0.59071	0.596896	0.401299	0.591151	0.554308	0.592176
	0.609181	0.597878	0.56997	0.608724	0.533235	0.619589	0.616884	0.605072	0.41711	0.590712	0.545176	0.59206
	0.61499	0.606349	0.568939	0.607936	0.510353	0.629147	0.623105	0.606536	0.412082	0.582142	0.52681	0.58436
	0.591617	0.616774	0.567698	0.60889	0.465276	0.634088	0.627554	0.6022	0.389542	0.558654	0.496463	0.564949
	0.541952	0.619107	0.563657	0.602062	0.405152	0.635065	0.630326	0.596545	0.354001	0.521722	0.45693	0.537368
	0.472753	0.608531	0.55325	0.58403	0.337732	0.63265	0.623702	0.595429	0.309975	0.484369	0.418452	0.511736
	0.39328	0.590216	0.536099	0.561682	0.27037	0.628708	0.60998	0.597533	0.261933	0.455381	0.38498	0.488281
	0.313324	0.573213	0.519208	0.543509	0.208979	0.623083	0.595466	0.595706	0.214118	0.428523	0.349009	0.45478
	0.240989	0.558877	0.507962	0.52915	0.158726	0.610316	0.573907	0.584224	0.171719	0.408347	0.323957	0.419324
	0.181869	0.532704	0.492288	0.503529	0.128485	0.576223	0.519729	0.557114	0.144954	0.430186	0.359655	0.426888
	0.143391	0.474039	0.456064	0.445964	0.128981	0.517199	0.428286	0.51592	0.14644	0.501046	0.458335	0.491018
	0.1387	0.404288	0.41248	0.377259	0.158895	0.463883	0.354693	0.482779	0.176598	0.551923	0.523397	0.544711
	0.174598	0.390825	0.402747	0.365737	0.205814	0.439815	0.330748	0.473768	0.22274	0.568272	0.539792	0.566094
	0.239181	0.430096	0.423759	0.41618	0.260011	0.448697	0.352302	0.48904	0.272111	0.576148	0.546079	0.574768
	0.318989	0.483534	0.456782	0.490295	0.31603	0.477294	0.404414	0.513081	0.315389	0.585889	0.553597	0.581758
	0.40643	0.534064	0.497451	0.556131	0.36817	0.512035	0.471666	0.533035	0.345236	0.593339	0.554333	0.586332
	0.494531	0.575026	0.539146	0.59748	0.409465	0.546604	0.53787	0.548502	0.357548	0.593614	0.544493	0.585721
	0.574643	0.598162	0.568199	0.612286	0.433218	0.575703	0.582654	0.562921	0.352483	0.580772	0.522001	0.575267
	0.63769	0.604202	0.578766	0.610926	0.435295	0.59648	0.597529	0.576064	0.332991	0.550104	0.484655	0.551104
	0.675612	0.60403	0.576519	0.606814	0.41591	0.610382	0.597163	0.583871	0.302689	0.507194	0.437559	0.520055
	0.682832	0.607149	0.569917	0.606885	0.379077	0.618685	0.598427	0.583092	0.265028	0.468374	0.396134	0.497233
	0.657608	0.613643	0.562453	0.609044	0.330452	0.621508	0.602355	0.578426	0.223527	0.44413	0.368756	0.486657
	0.602919	0.6169	0.553725	0.6064	0.275947	0.620483	0.601633	0.57765	0.181803	0.424813	0.343178	0.471496
	0.526168	0.610707	0.541372	0.594244	0.221274	0.617535	0.592356	0.57948	0.145203	0.408524	0.323694	0.445692
	0.437562	0.595812	0.52463	0.575315	0.173169	0.604835	0.565152	0.572305	0.124264	0.429815	0.35801	0.446233
	0.347956	0.579512	0.508911	0.557078	0.1429	0.560465	0.498237	0.539896	0.128925	0.496666	0.450967	0.491786
	0.266555	0.564129	0.497716	0.541295	0.142436	0.48639	0.403138	0.486814	0.155079	0.546481	0.512653	0.535095
	0.199051	0.544802	0.485887	0.521614	0.169612	0.435892	0.35024	0.454142	0.192054	0.565115	0.528744	0.557907
	0.149284	0.512382	0.464541	0.487282	0.210401	0.431992	0.360896	0.458319	0.231288	0.575668	0.535093	0.572358
	0.125446	0.455672	0.425199	0.430474	0.25373	0.457339	0.410067	0.480367	0.265659	0.588327	0.543935	0.584893
	0.138362	0.395804	0.381887	0.375211	0.293565	0.493217	0.472329	0.503369	0.289011	0.598518	0.547829	0.592496
	0.186673	0.389816	0.375001	0.374633	0.324784	0.530254	0.528844	0.524549	0.298072	0.597315	0.538425	0.590119
	0.258494	0.431403	0.400105	0.426196	0.342418	0.561996	0.563289	0.544475	0.293123	0.577563	0.512095	0.574142
	0.344374	0.483291	0.43565	0.491812	0.343352	0.586211	0.57296	0.561826	0.276607	0.537649	0.469836	0.542203
	0.438062	0.530974	0.47776	0.544936	0.327842	0.604734	0.571617	0.573456	0.25136	0.486455	0.419784	0.501142
	0.532188	0.572331	0.522394	0.579584	0.299063	0.618232	0.572737	0.577624	0.219977	0.440426	0.377553	0.466559
	0.617684	0.600752	0.556269	0.59821	0.261252	0.624359	0.576869	0.577349	0.185129	0.411223	0.352508	0.449366
	0.685136	0.612634	0.571903	0.604994	0.218693	0.622859	0.577738	0.576326	0.151126	0.404839	0.34703	0.449759
	0.726104	0.614056	0.574405	0.605872	0.17589	0.609167	0.562129	0.567926	0.126639	0.433565	0.378794	0.467291
	0.734496	0.614153	0.57254	0.606779	0.140351	0.564559	0.506038	0.535039	0.121737	0.491975	0.4486	0.498428
	0.70809	0.616288	0.567399	0.608608	0.125022	0.490081	0.420089	0.47906	0.136954	0.534022	0.495787	0.524996
	0.649799	0.617576	0.555869	0.607704	0.137379	0.437505	0.373541	0.441276	0.163695	0.551728	0.509272	0.544408
	0.567514	0.612752	0.538266	0.600092	0.165906	0.430906	0.384673	0.442513	0.193321	0.562748	0.512696	0.563416
	0.472211	0.599788	0.517619	0.585276	0.197326	0.45501	0.426177	0.466687	0.219357	0.575002	0.516604	0.582048
	0.375534	0.583579	0.499214	0.568495	0.225619	0.491171	0.474338	0.494925	0.236806	0.584026	0.517428	0.592693
	0.287465	0.56765	0.486264	0.5536	0.247448	0.528695	0.516182	0.520458	0.243076	0.57819	0.505206	0.586228
	0.214409	0.549031	0.474854	0.536278	0.259516	0.560316	0.542315	0.541338	0.238399	0.548351	0.472982	0.559726
	0.160648	0.518559	0.455847	0.504617	0.259658	0.583942	0.551509	0.556982	0.224695	0.496349	0.424643	0.51606
	0.134537	0.464552	0.418052	0.448347	0.248025	0.602476	0.552243	0.567326	0.204154	0.436142	0.373691	0.464984
	0.147288	0.407232	0.373653	0.390687	0.2268	0.616208	0.55182	0.572216	0.178695	0.385417	0.335833	0.421305
	0.197799	0.400759	0.364933	0.385482	0.198832	0.621336	0.550172	0.572838	0.150814	0.363713	0.327008	0.40274
	0.272976	0.437767	0.388197	0.429075	0.167012	0.617275	0.546307	0.569377	0.126297	0.392865	0.36294	0.422964
	0.362284	0.48303	0.422222	0.482486	0.136005	0.599489	0.533312	0.553688	0.114626	0.4609	0.429056	0.468101
	0.459193	0.525747	0.464314	0.525058	0.115124	0.550433	0.491381	0.512852	0.120624	0.507902	0.470556	0.498631
	0.556304	0.565633	0.510441	0.55633	0.113475	0.480909	0.43283	0.461002	0.138111	0.52455	0.48033	0.513702
	0.644551	0.595395	0.545257	0.578071	0.127952	0.451643	0.417339	0.446469	0.158866	0.532929	0.478306	0.531275
	0.71454	0.610673	0.561757	0.591221	0.147782	0.469097	0.443678	0.469777	0.177315	0.5436	0.475897	0.55465
	0.757631	0.616918	0.568341	0.599025	0.165799	0.50223	0.478243	0.501297	0.189597	0.550992	0.472242	0.570721
	0.767175	0.620709	0.574125	0.604951	0.179171	0.533637	0.506063	0.526739	0.193621	0.538717	0.45483	0.562141
	0.740295	0.62267	0.575899	0.608403	0.186177	0.559305	0.524921	0.545205	0.189449	0.495836	0.413517	0.524346
	0.679701	0.620892	0.566111	0.606846	0.185646	0.578443	0.535064	0.556262	0.178498	0.431314	0.35693	0.469333
	0.593778	0.61432	0.547498	0.599264	0.177603	0.593193	0.538935	0.559684	0.162416	0.365226	0.305151	0.413272
	0.494338	0.60218	0.525455	0.586503	0.163127	0.604132	0.538367	0.557549	0.142837	0.325656	0.282256	0.375926
	0.393701	0.587525	0.505473	0.573183	0.144328	0.602344	0.530434	0.550636	0.123667	0.348008	0.313025	0.383443
	0.302217	0.57311	0.49218	0.56242	0.126281	0.573463	0.508953	0.533865	0.112985	0.423647	0.382736	0.431158
	0.226498	0.5567	0.482221	0.5501	0.116727	0.530274	0.482417	0.513413	0.116169	0.478302	0.426882	0.469367
	0.170745	0.527881	0.463756	0.522205	0.117962	0.516535	0.476768	0.513429	0.127576	0.497803	0.4366	0.49299
	0.142883	0.473867	0.424062	0.465128	0.12312	0.530734	0.48934	0.529673	0.139348	0.507373	0.435801	0.518479
	0.1544	0.417058	0.377234	0.403096	0.12609	0.551059	0.506225	0.546259	0.147273	0.509269	0.428572	0.536185
	0.205263	0.411712	0.365514	0.39317	0.125081	0.567841	0.522943	0.553196	0.149672	0.485543	0.40104	0.5235
	0.281563	0.446036	0.383793	0.429315	0.12006	0.551436	0.510856	0.523233	0.146362	0.430964	0.34834	0.478395
	0.371647	0.485378	0.414146	0.473117	0.112469	0.428705	0.40017	0.401008	0.138241	0.362445	0.286537	0.419745
	0.468859	0.523317	0.457168	0.510114	0.106208	0.211311	0.203436	0.210492	0.127064	0.312925	0.246893	0.375684
	0.566114	0.559622	0.506172	0.540297	0.103919	0.0730606	0.0792439	0.100287	0.116523	0.325169	0.263465	0.381791
	0.654717	0.585048	0.541656	0.561032	0.103831	0.0502612	0.0537329	0.0807661	0.111274	0.392961	0.32238	0.438001
	0.72555	0.59721	0.557081	0.573337	0.106783	0.0640533	0.0573752	0.0800707	0.111416	0.431741	0.348736	0.477294
	0.769844	0.604913	0.563469	0.583629	0.114115	0.0616233	0.0561912	0.0768813	0.112117	0.414942	0.326757	0.46961
	0.780319	0.613963	0.570723	0.594811	0.121593	0.0612717	0.0620318	0.0905317	0.110134	0.369125	0.282192	0.428513
	0.753367	0.62032	0.575885	0.602476	0.125114	0.0835921	0.0924582	0.119852	0.106597	0.326935	0.241825	0.37246
	0.691508	0.619546	0.572121	0.602148	0.123885	0.125439	0.152719	0.151221	0.105819	0.308678	0.229613	0.323172
	0.603719	0.611767	0.559728	0.593874	0.119404	0.164935	0.21432	0.172	0.110072	0.30775	0.247354	0.30179
	0.502722	0.599618	0.542115	0.581465	0.116477	0.163325	0.212697	0.160779	0.115042	0.308667	0.27392	0.295016
	0.401382	0.587368	0.526768	0.569781	0.121533	0.113358	0.137401	0.116818	0.116116	0.307961	0.291788	0.289937
	0.30998	0.576206	0.518158	0.56049	0.134594	0.0763168	0.0834606	0.093497	0.113737	0.311277	0.296257	0.293528
	0.234777	0.562996	0.510591	0.550231	0.148984	0.0853819	0.08352	0.120046	0.114788	0.326593	0.290923	0.314793
	0.177755	0.543251	0.497253	0.53132	0.159609	0.130832	0.121569	0.175244	0.126351	0.348041	0.285387	0.341289
	0.139858	0.509984	0.473604	0.49477	0.164816	0.191115	0.186653	0.22733	0.144791	0.352206	0.289873	0.346294
	0.127751	0.456422	0.429659	0.437246	0.164074	0.247174	0.266036	0.262944	0.16201	0.334962	0.296291	0.330342
	0.151196	0.406139	0.376103	0.38479	0.157222	0.290839	0.343192	0.283584	0.173175	0.315659	0.295799	0.316228
	0.207469	0.407491	0.356646	0.3838	0.144735	0.324702	0.405822	0.294124	0.17679	0.310344	0.290007	0.317998
	0.284326	0.442899	0.368117	0.420855	0.128794	0.337699	0.424385	0.291232	0.173232	0.321443	0.287342	0.335169
	0.372955	0.479966	0.395914	0.461055	0.116316	0.294755	0.34839	0.255265	0.163888	0.349479	0.302185	0.365387
	0.46796	0.516016	0.4401	0.496645	0.117726	0.196626	0.202433	0.184049	0.150269	0.391088	0.339282	0.403054
	0.562829	0.55	0.490025	0.527378	0.135557	0.119659	0.116296	0.125453	0.135183	0.42666	0.374771	0.433381
	0.649466	0.571138	0.526033	0.546303	0.160706	0.0968188	0.10142	0.115546	0.126115	0.435583	0.378115	0.442206
	0.719159	0.577201	0.541058	0.553216	0.184818	0.116119	0.114794	0.154433	0.132422	0.423102	0.355455	0.431856
	0.763149	0.579684	0.544226	0.55812	0.204537	0.166076	0.152474	0.217311	0.153498	0.408356	0.337773	0.41719
	0.773767	0.589514	0.549763	0.569863	0.218058	0.231996	0.219677	0.275335	0.179035	0.394265	0.335503	0.401622
	0.746955	0.602995	0.561057	0.584976	0.223378	0.293811	0.305544	0.314572	0.200369	0.37581	0.336463	0.381615
	0.685163	0.608334	0.568471	0.592345	0.218921	0.342389	0.393013	0.336712	0.213674	0.359884	0.329872	0.367423
	0.597799	0.600409	0.563495	0.58607	0.204492	0.379782	0.463738	0.348465	0.217823	0.35912	0.316925	0.373656
	0.498142	0.58559	0.54926	0.570943	0.181639	0.40678	0.503776	0.356354	0.213295	0.373365	0.307615	0.397032
	0.3992	0.573108	0.53855	0.55554	0.154896	0.409142	0.492135	0.354938	0.201547	0.398394	0.315917	0.427001
	0.310855	0.564893	0.536028	0.543185	0.135202	0.351584	0.392656	0.314956	0.184345	0.431265	0.343111	0.45843
	0.238759	0.555947	0.532339	0.531398	0.136477	0.240837	0.238039	0.230449	0.163711	0.459787	0.369541	0.485008
	0.184413	0.540666	0.519061	0.514333	0.160303	0.164261	0.153824	0.165969	0.142146	0.470835	0.379529	0.494317
	0.146135	0.518692	0.500063	0.48829	0.19464	0.147478	0.143471	0.160025	0.123382	0.465888	0.38245	0.478862
	0.122818	0.486918	0.474645	0.450893	0.229314	0.168444	0.158215	0.203166	0.11431	0.447923	0.382475	0.449911
	0.120346	0.436149	0.425479	0.399642	0.259939	0.214846	0.194827	0.265632	0.122937	0.424322	0.374126	0.431338
	0.148558	0.386888	0.360926	0.355665	0.283403	0.277913	0.263421	0.323464	0.148961	0.41112	0.36083	0.424141
	0.20569	0.387473	0.331261	0.359374	0.295956	0.342343	0.356206	0.3658	0.182606	0.40984	0.348917	0.422336
	0.280868	0.420661	0.338573	0.396182	0.294357	0.397558	0.453415	0.390007	0.214689	0.414852	0.343261	0.423926
	0.366181	0.456501	0.367318	0.435135	0.277633	0.440621	0.530159	0.401276	0.240018	0.422207	0.343931	0.42418
	0.456839	0.492748	0.41185	0.471269	0.247804	0.470176	0.569441	0.409903	0.255743	0.428499	0.342509	0.421952
	0.547036	0.527089	0.460005	0.503248	0.209222	0.48767	0.573052	0.423599	0.260738	0.434333	0.332965	0.424522
	0.629383	0.548439	0.495918	0.522735	0.168112	0.48369	0.533355	0.430499	0.255446	0.440095	0.32084	0.432218
	0.695689	0.553268	0.51201	0.527946	0.135254	0.429487	0.41662	0.398184	0.241297	0.445308	0.314653	0.440415
	0.737516	0.551214	0.51383	0.527374	0.126424	0.324205	0.250384	0.318467	0.220282	0.447117	0.31253	0.445611
	0.747361	0.555038	0.517317	0.5325	0.148679	0.236637	0.16235	0.244373	0.194978	0.435043	0.305112	0.441021
	0.721185	0.567553	0.533057	0.546743	0.189933	0.203123	0.161689	0.212827	0.168565	0.406013	0.294231	0.418601
	0.661361	0.578709	0.55194	0.560709	0.237045	0.209144	0.18589	0.229028	0.144302	0.3764	0.295847	0.376302
	0.577205	0.577125	0.556908	0.561508	0.284035	0.239998	0.210092	0.283378	0.12621	0.363756	0.318308	0.331469
	0.481858	0.565451	0.54729	0.54954	0.327218	0.288214	0.248401	0.347297	0.12175	0.378339	0.360264	0.327413
	0.387984	0.553913	0.537325	0.533741	0.361911	0.345652	0.314342	0.399136	0.138357	0.415107	0.406447	0.377901
	0.304925	0.546654	0.534612	0.519106	0.382487	0.402981	0.403228	0.432424	0.172535	0.443433	0.426345	0.419432
	0.237774	0.539889	0.53189	0.505191	0.384073	0.45448	0.496631	0.447033	0.213152	0.455805	0.419626	0.433082
	0.187623	0.527974	0.519791	0.488935	0.364909	0.495918	0.570566	0.449911	0.251096	0.461163	0.405254	0.436998
	0.152577	0.508958	0.498578	0.46724	0.327343	0.525661	0.608685	0.455701	0.280935	0.462532	0.393047	0.439599
	0.129153	0.484281	0.473613	0.439702	0.27708	0.546	0.614542	0.472151	0.299473	0.457246	0.379183	0.440673
	0.115453	0.450763	0.442134	0.404711	0.221639	0.556526	0.601388	0.49074	0.305492	0.447464	0.359156	0.441497
	0.116985	0.400977	0.390961	0.359031	0.170674	0.545654	0.560496	0.492434	0.299447	0.440995	0.338422	0.445928
	0.144572	0.353181	0.32836	0.320529	0.139012	0.48018	0.444719	0.446611	0.282823	0.438929	0.322662	0.451665
	0.199015	0.349207	0.297239	0.324116	0.14136	0.359434	0.271618	0.35187	0.257821	0.433703	0.310014	0.448855
	0.270352	0.378137	0.304057	0.359387	0.176052	0.268279	0.1822	0.277514	0.227496	0.415979	0.298514	0.430865
	0.350429	0.415082	0.334528	0.400091	0.228707	0.247345	0.193464	0.265575	0.195704	0.385905	0.29279	0.400531
	0.434678	0.454092	0.378441	0.438977	0.288273	0.272198	0.231178	0.306043	0.166308	0.356913	0.297426	0.363318
	0.518055	0.490686	0.424273	0.472548	0.349053	0.318237	0.262766	0.371077	0.141997	0.340989	0.313496	0.324762
	0.593983	0.516016	0.461566	0.49412	0.405938	0.37264	0.304934	0.431007	0.123685	0.338548	0.334343	0.294875
	0.654953	0.526907	0.484164	0.502938	0.452472	0.426613	0.370414	0.472578	0.111246	0.350591	0.353813	0.294503
	0.69317	0.528617	0.492741	0.504611	0.481312	0.474916	0.451779	0.494163	0.107011	0.382998	0.380908	0.338313
	0.701773	0.530329	0.497631	0.507887	0.486255	0.51543	0.533316	0.497268	0.118524	0.428875	0.421653	0.404739
	0.677088	0.53902	0.510744	0.519366	0.464793	0.545828	0.595147	0.490826	0.150718	0.461195	0.449214	0.445707
	0.621305	0.549856	0.529192	0.53332	0.419302	0.568656	0.625374	0.492281	0.196279	0.477746	0.453408	0.460268
	0.543073	0.551554	0.538027	0.536181	0.356586	0.588118	0.632301	0.508323	0.244973	0.486701	0.444038	0.464302
	0.454721	0.543615	0.532758	0.526086	0.286319	0.602074	0.628872	0.528098	0.289573	0.490569	0.432956	0.461811
	0.368182	0.533748	0.523301	0.510365	0.218464	0.609445	0.623223	0.542475	0.324704	0.489274	0.423391	0.457987
	0.292181	0.526227	0.518264	0.493526	0.161791	0.599262	0.597343	0.541068	0.346648	0.480549	0.409442	0.456659
	0.231332	0.519377	0.515215	0.476447	0.126388	0.535321	0.495859	0.495011	0.353981	0.465558	0.387925	0.455748
	0.18642	0.508978	0.505553	0.459374	0.123427	0.415218	0.326793	0.397883	0.347166	0.453328	0.366101	0.456714
	0.155436	0.491939	0.484685	0.441818	0.154046	0.316456	0.21976	0.310117	0.327814	0.445467	0.348983	0.458226
	0.134938	0.467271	0.45514	0.421436	0.206943	0.273103	0.207264	0.273002	0.298423	0.435844	0.335028	0.451766
	0.121118	0.43693	0.424428	0.395669	0.272347	0.27849	0.241253	0.290418	0.262582	0.421181	0.324868	0.432822
	0.112182	0.400583	0.393521	0.361092	0.345178	0.319077	0.277053	0.350782	0.224826	0.403407	0.321186	0.406326
	0.113644	0.352459	0.349011	0.315596	0.420413	0.379578	0.309547	0.427607	0.189604	0.387569	0.322377	0.378104
	0.137349	0.304043	0.292613	0.275734	0.491215	0.443614	0.356089	0.49163	0.159926	0.379762	0.330364	0.352089
	0.186616	0.291246	0.260913	0.274271	0.549313	0.501066	0.423092	0.531874	0.13679	0.382401	0.345324	0.335505
	0.252026	0.315947	0.265064	0.309232	0.586002	0.54861	0.501361	0.547625	0.120581	0.397525	0.364108	0.342923
	0.324871	0.35757	0.294301	0.356275	0.594174	0.581138	0.573567	0.540932	0.115403	0.429655	0.395857	0.385584
	0.400745	0.402208	0.336591	0.401225	0.570674	0.595441	0.618377	0.524962	0.130315	0.473159	0.44285	0.447162
	0.475409	0.442501	0.381253	0.4385	0.51773	0.603277	0.63277	0.522251	0.168946	0.504486	0.472122	0.488176
	0.543191	0.474185	0.422868	0.464645	0.443024	0.614264	0.634811	0.536884	0.222285	0.519684	0.4758	0.504547
	0.597448	0.497343	0.458358	0.481401	0.358163	0.626147	0.63754	0.555728	0.279154	0.525222	0.468528	0.507145
	0.631246	0.512966	0.484011	0.492393	0.275372	0.6356	0.64194	0.571098	0.331481	0.525003	0.462005	0.500367
	0.638567	0.521595	0.499899	0.500826	0.203824	0.64126	0.643358	0.583209	0.372979	0.521521	0.456367	0.491156
	0.616259	0.527993	0.511502	0.511582	0.150223	0.62711	0.6187	0.578813	0.399212	0.513174	0.443908	0.485445
	0.566284	0.53211	0.519856	0.520081	0.124327	0.556441	0.522794	0.52322	0.408358	0.49838	0.422231	0.481963
	0.496285	0.528507	0.519408	0.516313	0.135243	0.431655	0.370095	0.414338	0.400786	0.483054	0.399351	0.479996
	0.417294	0.519082	0.510964	0.502441	0.177629	0.331991	0.27379	0.321986	0.378303	0.470188	0.380644	0.478063
	0.34013	0.510379	0.50197	0.486589	0.240204	0.290698	0.256992	0.287419	0.343906	0.45692	0.365539	0.470141
	0.272733	0.504405	0.497222	0.470641	0.316426	0.297886	0.275133	0.308738	0.301901	0.443048	0.35503	0.452482
	0.219226	0.498317	0.494431	0.452808	0.402074	0.343817	0.301579	0.373948	0.257513	0.431088	0.348806	0.429253
	0.180165	0.488835	0.486329	0.434304	0.490977	0.414321	0.33922	0.455926	0.215701	0.42215	0.344274	0.406315
	0.15357	0.473832	0.467319	0.417973	0.57458	0.488653	0.394449	0.525034	0.179829	0.41853	0.346713	0.38704
	0.136231	0.450999	0.438149	0.402489	0.643047	0.554652	0.465322	0.569739	0.151153	0.423432	0.359565	0.377269
	0.124688	0.42018	0.405177	0.382846	0.68669	0.607719	0.54621	0.58592	0.130669	0.441343	0.382266	0.389893
	0.116362	0.379588	0.369276	0.350614	0.697767	0.637138	0.616848	0.573353	0.124151	0.477607	0.422167	0.434419
	0.113868	0.321479	0.319027	0.296139	0.6726	0.639771	0.650617	0.55194	0.142178	0.524322	0.474844	0.494768
	0.128499	0.257796	0.257994	0.236283	0.613324	0.636004	0.651925	0.550011	0.187379	0.554733	0.505492	0.534953
	0.168716	0.232443	0.222331	0.219729	0.528352	0.639959	0.647011	0.569128	0.249107	0.565339	0.509632	0.5501
	0.226098	0.254422	0.224545	0.252047	0.43072	0.648524	0.648594	0.591859	0.3151	0.567512	0.505138	0.552359
	0.290156	0.300359	0.252802	0.304823	0.334287	0.656293	0.653375	0.608617	0.376317	0.566262	0.502654	0.547664
	0.356182	0.349327	0.293304	0.356829	0.249714	0.660042	0.654001	0.619107	0.425404	0.56126	0.498865	0.538429
	0.420795	0.392498	0.337099	0.400796	0.184744	0.642429	0.629263	0.608293	0.456969	0.552765	0.487129	0.529638
	0.479299	0.430427	0.383486	0.435542	0.149978	0.565616	0.53775	0.539781	0.468535	0.540244	0.467517	0.52243
	0.526061	0.466487	0.432593	0.462372	0.156449	0.436191	0.391489	0.421461	0.460257	0.524379	0.445595	0.514037
	0.555147	0.496016	0.475741	0.480306	0.200788	0.342912	0.294953	0.340572	0.434214	0.508552	0.424862	0.504709
	0.561414	0.510403	0.502384	0.488355	0.270136	0.314642	0.270934	0.326765	0.394111	0.495099	0.406149	0.49524
	0.542225	0.514531	0.513313	0.494037	0.355721	0.329842	0.28052	0.358188	0.345161	0.485091	0.392204	0.482834
	0.499307	0.513655	0.511884	0.497436	0.452164	0.376519	0.308808	0.418	0.293384	0.477388	0.382665	0.465797
	0.43919	0.506264	0.500933	0.491703	0.552226	0.446103	0.358782	0.489224	0.244266	0.469165	0.373863	0.446057
	0.371317	0.49592	0.488119	0.479819	0.646066	0.522645	0.425919	0.553796	0.201545	0.461708	0.369497	0.427227
	0.305041	0.488923	0.480231	0.468916	0.722834	0.59428	0.504159	0.601433	0.166782	0.459234	0.373564	0.414978
	0.247297	0.485652	0.478024	0.458195	0.772177	0.650305	0.590972	0.618884	0.13975	0.46435	0.383278	0.417725
	0.201694	0.481785	0.477606	0.443126	0.785783	0.676071	0.664483	0.6014	0.121598	0.479143	0.399775	0.440955
	0.168673	0.474285	0.473083	0.424638	0.759572	0.673894	0.696978	0.576789	0.120654	0.51058	0.438339	0.48233
	0.146442	0.461772	0.458976	0.407371	0.695753	0.66708	0.69353	0.576084	0.148463	0.556839	0.498285	0.530809
	0.132183	0.442086	0.433714	0.392636	0.603291	0.669696	0.680826	0.60013	0.203687	0.588078	0.53525	0.566017
	0.122891	0.413607	0.400327	0.376892	0.495964	0.677066	0.67266	0.628692	0.274715	0.597072	0.541971	0.581994
	0.115779	0.377779	0.36299	0.355958	0.388529	0.681944	0.667992	0.647484	0.350348	0.597393	0.538514	0.586546
	0.111328	0.334002	0.320836	0.322886	0.292823	0.680724	0.661164	0.653577	0.421327	0.596106	0.535008	0.587097
	0.11851	0.276897	0.266751	0.268771	0.215317	0.671042	0.647861	0.646865	0.479099	0.591883	0.529512	0.585701
	0.147877	0.223512	0.21203	0.214375	0.158351	0.640987	0.618198	0.616965	0.517008	0.585125	0.520331	0.582482
	0.194752	0.219253	0.196113	0.212318	0.126084	0.56516	0.54771	0.542116	0.531613	0.575952	0.508236	0.575024
	0.248694	0.258475	0.219746	0.256696	0.126084	0.45562	0.438076	0.43793	0.522742	0.561899	0.491988	0.560198
	0.304109	0.307591	0.259567	0.311608	0.159054	0.383683	0.348741	0.375063	0.492849	0.543679	0.469446	0.540617
	0.358039	0.350288	0.303276	0.359386	0.216816	0.359856	0.301419	0.36591	0.446501	0.526414	0.441994	0.523671
	0.406824	0.389545	0.353907	0.398742	0.293314	0.366368	0.290958	0.389938	0.389963	0.514693	0.41659	0.511509
	0.445906	0.428689	0.411453	0.428672	0.385853	0.395811	0.308827	0.4333	0.330188	0.507409	0.398314	0.500305
	0.470382	0.459855	0.461438	0.444857	0.490017	0.442156	0.348374	0.486414	0.273326	0.49727	0.384601	0.484356
	0.475946	0.476775	0.49177	0.450112	0.597781	0.500461	0.405489	0.542861	0.223518	0.479601	0.373068	0.460263
	0.460406	0.484838	0.503119	0.455136	0.698603	0.564954	0.472448	0.596346	0.182533	0.458564	0.364573	0.432072
	0.425241	0.48793	0.4991	0.462309	0.781163	0.629446	0.547509	0.639282	0.150225	0.444558	0.361306	0.413378
	0.375848	0.484615	0.485134	0.46509	0.834676	0.679422	0.628834	0.652754	0.128133	0.450883	0.374869	0.420813
	0.319945	0.477519	0.470536	0.462287	0.85032	0.698386	0.694097	0.630035	0.125937	0.48828	0.425089	0.460268
	0.265204	0.472373	0.461956	0.457933	0.823742	0.694612	0.724097	0.603509	0.156414	0.54879	0.502121	0.519549
	0.217432	0.470073	0.460057	0.451033	0.757368	0.688569	0.722041	0.601123	0.217411	0.591798	0.548548	0.567536
	0.179752	0.466474	0.46124	0.437239	0.660531	0.690354	0.706683	0.621908	0.296153	0.608677	0.558084	0.594232
	0.152616	0.458496	0.459811	0.417467	0.547158	0.695687	0.689921	0.648355	0.380822	0.61292	0.555505	0.607156
	0.134546	0.445657	0.450103	0.397283	0.432245	0.697294	0.672635	0.666407	0.461463	0.611761	0.55201	0.613729
	0.123163	0.427617	0.42939	0.380329	0.328432	0.692033	0.6548	0.670621	0.528315	0.607008	0.548356	0.616391
	0.115894	0.403245	0.398894	0.365015	0.24326	0.679282	0.637691	0.660189	0.573158	0.602015	0.545786	0.616042
	0.111224	0.363856	0.353898	0.337634	0.179467	0.648827	0.612321	0.627722	0.591245	0.597901	0.543084	0.611932
	0.112337	0.295286	0.282747	0.276705	0.140933	0.576815	0.552735	0.555737	0.582002	0.5886	0.532662	0.59976
	0.127785	0.219073	0.204763	0.201568	0.136209	0.476645	0.459042	0.460846	0.548399	0.567557	0.505646	0.575868
	0.161001	0.196671	0.175793	0.180134	0.168225	0.419461	0.386118	0.410047	0.495973	0.538248	0.46194	0.545519
	0.203904	0.224749	0.194818	0.211678	0.228092	0.413159	0.350343	0.412557	0.432015	0.509539	0.413106	0.517737
	0.248715	0.265309	0.231774	0.257505	0.308083	0.432612	0.347459	0.441797	0.364418	0.483245	0.371039	0.494396
	0.292129	0.301074	0.275412	0.298293	0.404752	0.468259	0.376069	0.483883	0.300088	0.454587	0.338593	0.468044
	0.331574	0.336766	0.330567	0.333955	0.51328	0.512299	0.422033	0.532766	0.243605	0.421416	0.315082	0.42932
	0.363525	0.375433	0.392757	0.364632	0.62523	0.557308	0.47073	0.582206	0.196855	0.387699	0.300181	0.381254
	0.383974	0.407289	0.443334	0.384293	0.729826	0.602812	0.521105	0.626264	0.159653	0.362142	0.293452	0.342092
	0.389324	0.426198	0.471704	0.392797	0.815592	0.651316	0.581783	0.65925	0.133767	0.365098	0.308813	0.339083
	0.377747	0.43719	0.480607	0.400221	0.871467	0.691643	0.649088	0.667041	0.129844	0.423859	0.377199	0.395496
	0.350437	0.445881	0.476295	0.413794	0.888279	0.707555	0.699686	0.646784	0.161614	0.522986	0.48595	0.491666
	0.311659	0.451579	0.464816	0.428945	0.861586	0.706778	0.722207	0.626551	0.226431	0.591499	0.552635	0.563901
	0.267418	0.453504	0.452986	0.439015	0.794136	0.704014	0.720998	0.626156	0.310748	0.617332	0.56654	0.599475
	0.223731	0.453739	0.44531	0.442519	0.695551	0.704927	0.708438	0.641663	0.402433	0.622499	0.562549	0.616418
	0.185327	0.452071	0.44214	0.43803	0.579593	0.706635	0.691527	0.660659	0.491131	0.619122	0.559425	0.624857
	0.154952	0.445176	0.440877	0.423173	0.461014	0.703708	0.6685	0.67387	0.566041	0.613507	0.560868	0.627557
	0.13321	0.431638	0.437309	0.399689	0.352747	0.694038	0.642856	0.67544	0.617319	0.610987	0.566426	0.627312
	0.118992	0.413473	0.427303	0.373451	0.263014	0.67966	0.624567	0.663451	0.638793	0.611711	0.570868	0.626906
	0.110277	0.393049	0.408464	0.349738	0.194698	0.651684	0.605193	0.632702	0.629497	0.607841	0.563619	0.62317
	0.106293	0.362178	0.372115	0.320711	0.151187	0.584129	0.548641	0.567546	0.592988	0.588445	0.532527	0.605753
	0.110947	0.301815	0.30137	0.265256	0.141907	0.490907	0.456222	0.482519	0.535697	0.551662	0.475589	0.569942
	0.129751	0.228366	0.216361	0.198119	0.172239	0.445768	0.398285	0.439807	0.465719	0.504821	0.406039	0.523402
	0.159961	0.202713	0.183801	0.180603	0.23278	0.449856	0.383388	0.443619	0.3917	0.451958	0.33843	0.473813
	0.194214	0.219265	0.203857	0.206714	0.314145	0.470274	0.391371	0.464974	0.321244	0.395356	0.280994	0.42081
	0.228018	0.24506	0.246968	0.239749	0.412203	0.499353	0.41957	0.495195	0.259342	0.343333	0.242377	0.361748
	0.259176	0.274514	0.303596	0.268578	0.522003	0.537388	0.460375	0.535624	0.207951	0.303456	0.226962	0.300059
	0.285112	0.31029	0.365568	0.29469	0.635102	0.577832	0.503578	0.578733	0.166808	0.278884	0.22665	0.254155
	0.302537	0.343234	0.415238	0.314959	0.740783	0.618553	0.550069	0.618172	0.137775	0.289318	0.249839	0.259399
	0.308362	0.366118	0.442888	0.328341	0.827504	0.661797	0.605867	0.650017	0.13207	0.372832	0.337931	0.345453
	0.300945	0.381458	0.4513	0.340487	0.883953	0.699766	0.664124	0.663357	0.163945	0.509406	0.47785	0.479185
	0.281078	0.395054	0.447947	0.358584	0.900758	0.718708	0.704693	0.65523	0.230376	0.599988	0.563399	0.569837
	0.251908	0.408477	0.439233	0.381853	0.873636	0.720358	0.720024	0.643695	0.317537	0.628811	0.578232	0.606637
	0.217908	0.419739	0.430419	0.402564	0.805823	0.716364	0.717241	0.644414	0.413385	0.628859	0.566746	0.619825
	0.183696	0.426603	0.424491	0.414344	0.707263	0.713587	0.706386	0.655451	0.507425	0.619781	0.557692	0.623885
	0.153165	0.426017	0.420265	0.413949	0.591469	0.711204	0.690364	0.667619	0.588036	0.613079	0.560624	0.6247
	0.129959	0.403802	0.40104	0.388937	0.472676	0.704855	0.666457	0.674378	0.644026	0.614632	0.573716	0.626122
	0.119319	0.335178	0.333651	0.317339	0.363582	0.692209	0.639193	0.671485	0.66809	0.620123	0.585904	0.628415
	0.125661	0.239407	0.234371	0.223455	0.272532	0.676405	0.621187	0.658161	0.658992	0.619839	0.583266	0.628077
	0.145314	0.193279	0.193067	0.185849	0.201709	0.661388	0.617348	0.639389	0.620759	0.604041	0.554661	0.615757
	0.169887	0.198367	0.218589	0.197347	0.150618	0.635215	0.604284	0.611793	0.560437	0.568153	0.497712	0.582853
	0.194048	0.222478	0.272025	0.217728	0.123976	0.571547	0.538226	0.557495	0.486642	0.515297	0.4204	0.532492
	0.215184	0.253915	0.329913	0.2365	0.130404	0.486532	0.43187	0.48798	0.408537	0.453168	0.337586	0.474823
	0.23065	0.286615	0.37806	0.255411	0.168686	0.451586	0.376396	0.457962	0.334171	0.390298	0.26601	0.413885
	0.237648	0.312378	0.406541	0.271786	0.23061	0.46231	0.378463	0.460729	0.26872	0.334573	0.21995	0.347985
	0.234426	0.330294	0.416813	0.285748	0.311263	0.480817	0.399048	0.467826	0.214177	0.289336	0.203297	0.279425
	0.221186	0.346062	0.416736	0.303727	0.408089	0.501367	0.425427	0.48351	0.17032	0.257059	0.204453	0.225475
	0.200035	0.363006	0.412187	0.328536	0.516308	0.531004	0.457868	0.514872	0.139152	0.261497	0.228061	0.225295
	0.174221	0.378303	0.40645	0.353438	0.62785	0.568824	0.496899	0.554052	0.132171	0.347961	0.319121	0.318766
	0.147364	0.387277	0.401048	0.370012	0.732264	0.612308	0.54636	0.594291	0.16357	0.497324	0.468645	0.472018
	0.123692	0.375087	0.381954	0.363923	0.817898	0.658865	0.607755	0.630285	0.229681	0.595696	0.561973	0.571282
	0.109205	0.314421	0.318432	0.311296	0.873148	0.699226	0.670142	0.651313	0.31689	0.625128	0.579877	0.604125
	0.109169	0.222209	0.228615	0.228601	0.888667	0.721311	0.714515	0.653439	0.413787	0.625484	0.568161	0.613439
	0.121509	0.176557	0.198531	0.185464	0.860709	0.723702	0.732104	0.647237	0.509971	0.618084	0.556501	0.617205
	0.138972	0.182952	0.231391	0.182698	0.793198	0.717179	0.729374	0.646784	0.593235	0.613839	0.557923	0.618312
	0.156286	0.208601	0.283566	0.192647	0.696324	0.710736	0.716658	0.654052	0.651521	0.619643	0.57302	0.62113
	0.170508	0.237611	0.329309	0.207564	0.583225	0.705379	0.698519	0.661586	0.676911	0.630833	0.588238	0.627666
	0.178996	0.262611	0.358435	0.224007	0.46742	0.697614	0.674703	0.663224	0.668082	0.635203	0.58806	0.632138
	0.179658	0.280104	0.370935	0.237708	0.360924	0.684912	0.648948	0.657459	0.629304	0.622297	0.564564	0.623404
	0.171983	0.294879	0.37466	0.252673	0.271614	0.669764	0.631293	0.645503	0.567909	0.588178	0.516942	0.594086
	0.157154	0.311587	0.375707	0.27359	0.201555	0.654994	0.625213	0.628889	0.492787	0.535347	0.446848	0.546428
	0.138335	0.318492	0.367805	0.287664	0.150195	0.627392	0.605733	0.600999	0.413324	0.473542	0.364062	0.490786
	0.122268	0.28883	0.334661	0.265403	0.121897	0.560701	0.524251	0.548116	0.337581	0.415116	0.288535	0.435047
	0.117089	0.23194	0.290432	0.211344	0.125598	0.473851	0.395516	0.486486	0.270596	0.366351	0.237376	0.379676
	0.123135	0.20866	0.28491	0.183224	0.161523	0.441236	0.332044	0.463538	0.214403	0.32424	0.213148	0.322877
	0.131746	0.219778	0.306574	0.187578	0.221222	0.456623	0.349885	0.463441	0.169054	0.285675	0.203819	0.26961
	0.135589	0.235175	0.323009	0.199034	0.298839	0.476344	0.39071	0.459224	0.136875	0.275065	0.217261	0.252061
	0.132303	0.247683	0.329917	0.210218	0.391627	0.492876	0.422909	0.464216	0.129543	0.34587	0.303657	0.32409
	0.122983	0.257195	0.33196	0.220067	0.495266	0.517528	0.452293	0.489224	0.160553	0.484124	0.454258	0.466611
	0.112125	0.250365	0.32329	0.214655	0.60233	0.554431	0.491425	0.52727	0.224855	0.573617	0.547791	0.559616
	0.105275	0.233451	0.307741	0.199797	0.702762	0.601005	0.543964	0.571503	0.309374	0.598873	0.566637	0.587232
	0.103844	0.253589	0.311826	0.224534	0.784866	0.650272	0.603259	0.614444	0.403959	0.604209	0.560161	0.596982
	0.106986	0.314972	0.340385	0.294014	0.836954	0.691566	0.658073	0.644911	0.498663	0.607143	0.553165	0.607156
	0.113079	0.365225	0.370109	0.35248	0.850131	0.714984	0.69938	0.658037	0.581088	0.610525	0.553271	0.614209
	0.11749	0.38762	0.389025	0.381265	0.821563	0.719426	0.723411	0.659425	0.638911	0.619	0.563945	0.61795
	0.116928	0.395975	0.399074	0.393247	0.755805	0.714258	0.729457	0.660152	0.664138	0.630313	0.576635	0.620953
	0.112354	0.397686	0.399581	0.394433	0.662956	0.708777	0.720394	0.664862	0.655545	0.633886	0.57654	0.619613
	0.109288	0.387277	0.384714	0.377072	0.555512	0.703832	0.700637	0.668915	0.617476	0.619606	0.556108	0.60575
	0.114602	0.370691	0.363282	0.350662	0.446064	0.6958	0.674187	0.667275	0.557234	0.584849	0.516872	0.576169
	0.128033	0.374286	0.361327	0.353612	0.345523	0.683643	0.648311	0.660165	0.483556	0.534978	0.460972	0.535244
	0.142259	0.394685	0.378675	0.379844	0.260818	0.670308	0.632877	0.649352	0.405533	0.481947	0.392962	0.492998
	0.151482	0.413871	0.400496	0.403885	0.195986	0.646723	0.60965	0.626939	0.33082	0.436707	0.326117	0.455976
	0.153883	0.425147	0.418372	0.417548	0.159397	0.586983	0.526164	0.577332	0.26422	0.401422	0.274191	0.422714
	0.149796	0.432139	0.429211	0.426834	0.163234	0.503577	0.401033	0.51084	0.207929	0.368095	0.239851	0.386007
	0.140636	0.441748	0.434513	0.438415	0.206956	0.46305	0.355815	0.467064	0.165014	0.347217	0.237455	0.35781
	0.128329	0.45489	0.437706	0.449273	0.277064	0.46502	0.38789	0.448586	0.145689	0.389416	0.314865	0.38877
	0.115576	0.456314	0.43318	0.441187	0.363006	0.486856	0.43362	0.457502	0.163577	0.496704	0.460699	0.48629
	0.108085	0.424824	0.409864	0.391998	0.459012	0.521244	0.470736	0.492799	0.217978	0.568289	0.549986	0.556711
	0.113436	0.374721	0.374403	0.325514	0.558366	0.563151	0.505318	0.540749	0.295801	0.587251	0.565153	0.579622
	0.132246	0.361159	0.357032	0.316277	0.651551	0.607097	0.545576	0.589437	0.384756	0.59317	0.55814	0.590479
	0.156405	0.38516	0.365121	0.358051	0.727227	0.650167	0.592028	0.632907	0.474308	0.600391	0.552965	0.603182
	0.178424	0.418325	0.388197	0.404164	0.774209	0.686407	0.635604	0.664253	0.552345	0.606113	0.552271	0.612244
	0.194528	0.44567	0.416925	0.434112	0.784536	0.706359	0.668943	0.677551	0.60689	0.612171	0.557393	0.615333
	0.202731	0.463307	0.443971	0.44926	0.756369	0.709436	0.690494	0.678453	0.630368	0.619813	0.563855	0.613975
	0.202305	0.473098	0.463122	0.457626	0.694563	0.705024	0.698528	0.678917	0.621885	0.622089	0.561408	0.605772
	0.194102	0.482109	0.473902	0.466769	0.608643	0.700315	0.692402	0.681323	0.585832	0.608437	0.542934	0.58574
	0.180139	0.491022	0.476738	0.474467	0.510087	0.694451	0.673437	0.680318	0.529133	0.575976	0.509839	0.555455
	0.162621	0.492818	0.469799	0.473714	0.410249	0.684626	0.646071	0.673344	0.459722	0.532165	0.46593	0.523037
	0.143275	0.48708	0.456526	0.465682	0.318642	0.671992	0.62035	0.662322	0.385718	0.487752	0.412819	0.495357
	0.125417	0.472358	0.439981	0.44613	0.241037	0.660701	0.607531	0.649628	0.314113	0.449337	0.355315	0.474169
	0.117909	0.43444	0.4158	0.39371	0.180714	0.642939	0.593479	0.628124	0.249644	0.418183	0.303198	0.457322
	0.129877	0.385426	0.387987	0.327557	0.145228	0.593122	0.530063	0.580224	0.194857	0.389949	0.26254	0.436078
	0.157484	0.377271	0.376989	0.323599	0.146368	0.514663	0.42341	0.510414	0.151306	0.374084	0.253016	0.412904
	0.190389	0.407799	0.386259	0.375321	0.184615	0.463762	0.370359	0.459839	0.123408	0.41367	0.325993	0.42709
	0.221499	0.446883	0.407848	0.431565	0.247193	0.455012	0.378124	0.444529	0.121141	0.511484	0.469882	0.495259
	0.246756	0.480224	0.437094	0.468641	0.323868	0.477739	0.408632	0.464929	0.150794	0.578014	0.561361	0.550592
	0.262976	0.504629	0.470294	0.487399	0.409427	0.5165	0.445426	0.508143	0.205634	0.596288	0.581654	0.57411
	0.268117	0.519706	0.500494	0.49494	0.497913	0.556221	0.485822	0.553742	0.27666	0.600167	0.5778	0.587357
	0.262063	0.527029	0.519227	0.497347	0.580629	0.592682	0.530577	0.594035	0.357095	0.605095	0.571692	0.600386
	0.246546	0.526886	0.519371	0.496293	0.64717	0.628007	0.576425	0.629483	0.438381	0.610611	0.567178	0.612484
	0.224189	0.520009	0.504314	0.490917	0.687486	0.658548	0.613157	0.654824	0.50906	0.61428	0.564916	0.620964
	0.197584	0.51028	0.486431	0.482286	0.694854	0.675933	0.636277	0.663826	0.55797	0.616109	0.563653	0.623309
	0.16903	0.502015	0.47414	0.473653	0.668333	0.679454	0.650344	0.662501	0.57837	0.617455	0.561591	0.618272
	0.141573	0.485689	0.462709	0.45373	0.612762	0.676835	0.658145	0.66138	0.569896	0.614007	0.553041	0.603005
	0.12229	0.438035	0.438784	0.393164	0.536665	0.673248	0.658094	0.660954	0.536918	0.597582	0.530965	0.575737
	0.122491	0.372826	0.405455	0.308168	0.449996	0.667896	0.647624	0.657005	0.485659	0.566759	0.495969	0.542661
	0.146686	0.355841	0.390294	0.286157	0.36248	0.658947	0.627486	0.648468	0.422747	0.530093	0.455497	0.515781
	0.185491	0.389702	0.397365	0.335665	0.28212	0.647899	0.605348	0.636558	0.354899	0.494932	0.413191	0.499519
	0.228562	0.437594	0.413689	0.407524	0.213607	0.638608	0.591602	0.623286	0.28829	0.460556	0.367079	0.486896
	0.270101	0.479146	0.432984	0.466554	0.159577	0.626034	0.579221	0.604809	0.227655	0.425208	0.319273	0.47091
	0.30568	0.511797	0.457991	0.503426	0.126738	0.591229	0.532228	0.568861	0.176187	0.406839	0.298509	0.458617
	0.330951	0.536831	0.49041	0.521798	0.126056	0.532128	0.447242	0.517228	0.13872	0.445033	0.358579	0.474193
	0.342642	0.554372	0.524364	0.52877	0.158544	0.481724	0.387392	0.477836	0.12589	0.531277	0.485249	0.519537
	0.339494	0.562202	0.547058	0.528603	0.212451	0.453277	0.360443	0.46452	0.14599	0.584651	0.562984	0.551118
	0.322552	0.559832	0.548684	0.523291	0.278262	0.451481	0.358351	0.478463	0.191578	0.596475	0.578309	0.564345
	0.294604	0.55099	0.53483	0.514518	0.35141	0.477148	0.387704	0.508879	0.252428	0.599924	0.57671	0.578323
	0.259241	0.540298	0.519318	0.504802	0.426803	0.516992	0.445155	0.540876	0.321985	0.605998	0.574975	0.596155
	0.220193	0.531733	0.509992	0.497714	0.496874	0.555872	0.510176	0.568825	0.392567	0.611791	0.572542	0.611916
	0.181067	0.525815	0.505562	0.493897	0.552617	0.589752	0.562359	0.594078	0.453701	0.616109	0.568916	0.623171
	0.146799	0.509524	0.496077	0.478255	0.585519	0.618182	0.593252	0.613938	0.49539	0.619132	0.563523	0.6282
	0.127412	0.458358	0.466511	0.420422	0.59021	0.636988	0.607267	0.623509	0.511963	0.62056	0.556956	0.623964
	0.134715	0.38841	0.423778	0.338411	0.566464	0.644704	0.614515	0.624924	0.503572	0.617234	0.546931	0.608845
	0.168283	0.370649	0.405629	0.320118	0.51884	0.646095	0.621337	0.624811	0.474352	0.602325	0.52519	0.583375
	0.216587	0.408999	0.417269	0.373646	0.454544	0.645589	0.627677	0.624776	0.429607	0.571843	0.486733	0.551858
	0.269916	0.463794	0.439674	0.448024	0.38163	0.64306	0.628039	0.622325	0.374567	0.533355	0.440581	0.524287
	0.322445	0.509535	0.461386	0.505453	0.307952	0.637681	0.617489	0.616129	0.314503	0.497556	0.399435	0.506853
	0.368801	0.541591	0.48451	0.537466	0.240026	0.63044	0.598047	0.606736	0.254657	0.463425	0.362713	0.492676
	0.40351	0.564634	0.513028	0.552493	0.183597	0.617461	0.568922	0.59169	0.199581	0.425081	0.324338	0.471048
	0.422126	0.582155	0.543815	0.560049	0.148437	0.582735	0.5143	0.560899	0.153676	0.402806	0.308566	0.451963
	0.422208	0.591634	0.565279	0.562117	0.14711	0.520752	0.43279	0.515394	0.123878	0.440363	0.368755	0.467456
	0.403909	0.59067	0.567384	0.556231	0.179592	0.465019	0.370228	0.485204	0.118431	0.526921	0.488818	0.516795
	0.36993	0.581231	0.553736	0.542794	0.231749	0.443395	0.352573	0.485413	0.138028	0.578741	0.558872	0.547794
	0.324833	0.568299	0.538228	0.528247	0.291775	0.458408	0.380105	0.505194	0.17556	0.588706	0.570378	0.556245
	0.27404	0.557602	0.530407	0.519891	0.353257	0.494046	0.441407	0.528163	0.225081	0.592116	0.569625	0.566523
	0.222931	0.55078	0.528342	0.518125	0.409984	0.531282	0.508869	0.547083	0.282303	0.599211	0.570492	0.584097
	0.177858	0.534132	0.51901	0.504959	0.454632	0.562623	0.556828	0.562927	0.34067	0.605842	0.568468	0.602199
	0.150513	0.482272	0.484393	0.450364	0.480388	0.589646	0.5816	0.576836	0.391055	0.612263	0.564197	0.617475
	0.155386	0.411973	0.434651	0.37524	0.483125	0.611664	0.592608	0.587574	0.424857	0.620254	0.560522	0.627529
	0.19344	0.394845	0.416632	0.364391	0.463019	0.626057	0.599527	0.594242	0.437452	0.626887	0.556426	0.627906
	0.250645	0.434391	0.434741	0.42059	0.424041	0.633199	0.606907	0.598325	0.429306	0.624575	0.546658	0.616078
	0.314646	0.491282	0.465093	0.492524	0.371946	0.635655	0.613659	0.601102	0.404102	0.605865	0.523481	0.592278
	0.378473	0.538168	0.49165	0.54449	0.312905	0.635887	0.616168	0.601638	0.366177	0.568765	0.482788	0.558087
	0.435901	0.568468	0.513724	0.570318	0.252977	0.634607	0.61032	0.598822	0.319517	0.522359	0.433794	0.521586
	0.480321	0.58888	0.53689	0.581717	0.197328	0.629671	0.592787	0.591871	0.268114	0.479725	0.391667	0.492766
	0.506045	0.605913	0.56159	0.589916	0.150772	0.615464	0.559746	0.578176	0.216264	0.444534	0.359135	0.472633
	0.509441	0.617559	0.578829	0.595279	0.121739	0.580854	0.502576	0.551108	0.168954	0.42569	0.345642	0.463399
	0.489748	0.619522	0.579358	0.591178	0.120685	0.522951	0.427641	0.511047	0.133863	0.453643	0.39116	0.48006
	0.449461	0.610084	0.564052	0.574579	0.146922	0.468064	0.373956	0.479467	0.120526	0.525339	0.491518	0.520639
	0.393979	0.59341	0.545402	0.554349	0.188427	0.44129	0.359424	0.472755	0.131477	0.570933	0.550938	0.546785
	0.330454	0.578081	0.535258	0.541755	0.235595	0.449813	0.386988	0.488731	0.159357	0.580834	0.558816	0.554186
	0.266273	0.568087	0.533334	0.537466	0.283418	0.482339	0.446529	0.512559	0.197559	0.583854	0.556737	0.561391
	0.207443	0.559453	0.532309	0.532525	0.327159	0.520071	0.509854	0.532401	0.242269	0.589889	0.557822	0.576038
	0.158637	0.537183	0.520164	0.509372	0.361288	0.552629	0.554085	0.54651	0.2882	0.596238	0.55702	0.594687
	0.127575	0.479569	0.48104	0.446271	0.380658	0.580293	0.578167	0.557545	0.327807	0.603148	0.554607	0.611955
	0.126685	0.40491	0.426516	0.366111	0.382169	0.603176	0.589855	0.566436	0.353968	0.611834	0.553255	0.622924
	0.160558	0.381378	0.403824	0.34653	0.366088	0.619238	0.594794	0.573611	0.362931	0.617472	0.549781	0.62272
	0.218028	0.412856	0.417841	0.394486	0.335574	0.629597	0.597191	0.582154	0.355218	0.609374	0.536442	0.607872
	0.287487	0.467377	0.44987	0.469689	0.294961	0.637137	0.599872	0.593112	0.333943	0.580986	0.508238	0.578242
	0.362734	0.523669	0.48722	0.539538	0.248758	0.642392	0.602311	0.601404	0.302553	0.534664	0.465286	0.536547
	0.438295	0.565983	0.517955	0.584463	0.201486	0.642896	0.599543	0.601556	0.264002	0.481928	0.41648	0.493094
	0.507116	0.588667	0.537807	0.602113	0.158924	0.627004	0.576029	0.586009	0.221239	0.434845	0.374733	0.4585
	0.561467	0.601755	0.554117	0.606802	0.131213	0.573971	0.50893	0.542705	0.178114	0.409574	0.358714	0.440652
	0.59438	0.615508	0.57114	0.611585	0.129306	0.492167	0.414543	0.482915	0.141505	0.437685	0.400303	0.457658
	0.601018	0.62894	0.582498	0.617256	0.151492	0.439283	0.365941	0.453094	0.121965	0.514374	0.488909	0.508097
	0.579737	0.634853	0.580919	0.615195	0.185055	0.438912	0.385735	0.465204	0.125114	0.563626	0.539111	0.540865
	0.532838	0.62709	0.566882	0.598391	0.220082	0.47284	0.444836	0.495375	0.144188	0.571647	0.542186	0.545163
	0.466516	0.609046	0.549614	0.575101	0.25165	0.516212	0.507981	0.522931	0.171974	0.568241	0.536035	0.543141
	0.389589	0.591924	0.5387	0.559229	0.275997	0.554494	0.553294	0.542625	0.205054	0.567193	0.533525	0.549857
	0.311467	0.581496	0.536028	0.552609	0.289588	0.583408	0.576667	0.554729	0.239431	0.569225	0.531016	0.566272
	0.23996	0.573677	0.537915	0.545965	0.290261	0.601977	0.5843	0.559419	0.269157	0.575642	0.529758	0.585536
	0.180981	0.55153	0.530017	0.521836	0.27823	0.612698	0.583906	0.562262	0.288521	0.58571	0.531324	0.599964
	0.143342	0.490992	0.488545	0.458845	0.25571	0.622418	0.582184	0.572174	0.294453	0.590512	0.52848	0.602196
	0.141031	0.412717	0.424365	0.38158	0.225632	0.633788	0.582492	0.588996	0.287345	0.575371	0.509484	0.584484
	0.1793	0.391013	0.395758	0.369169	0.191039	0.641962	0.583656	0.601236	0.269705	0.534698	0.471152	0.546134
	0.245088	0.427975	0.409948	0.423628	0.156661	0.629845	0.568853	0.591135	0.244235	0.477434	0.420386	0.49626
	0.324834	0.48635	0.44593	0.50051	0.132076	0.5684	0.505249	0.541296	0.213089	0.418657	0.369099	0.447824
	0.411376	0.542213	0.488778	0.567402	0.127853	0.475894	0.414154	0.47427	0.178404	0.369194	0.327707	0.408275
	0.498526	0.580161	0.52418	0.607117	0.142667	0.439771	0.392129	0.456295	0.144361	0.347802	0.313384	0.390068
	0.578394	0.596101	0.545763	0.618402	0.164794	0.470247	0.443193	0.485139	0.119368	0.390824	0.358465	0.420833
	0.642244	0.60228	0.560261	0.616784	0.185384	0.521465	0.51012	0.520741	0.111	0.486496	0.451053	0.49112
	0.681947	0.611929	0.572815	0.618102	0.200836	0.563103	0.555906	0.544379	0.116625	0.54497	0.504941	0.529985
	0.691506	0.626313	0.579788	0.624615	0.209192	0.587322	0.573119	0.554416	0.130062	0.554005	0.511661	0.529365
	0.668437	0.636836	0.577177	0.626898	0.20923	0.596192	0.571368	0.553371	0.148728	0.550316	0.508913	0.52201
	0.614955	0.635142	0.567516	0.615982	0.201038	0.599023	0.564465	0.550555	0.171524	0.548086	0.508683	0.523854
	0.538084	0.622415	0.555629	0.597024	0.185775	0.605906	0.560999	0.556279	0.195683	0.5465	0.506476	0.534559
	0.448134	0.60856	0.546446	0.582608	0.165	0.617345	0.561654	0.5696	0.21676	0.548067	0.503444	0.549893
	0.356299	0.599667	0.543903	0.575516	0.141485	0.614571	0.552308	0.572081	0.230333	0.552618	0.501551	0.563908
	0.27211	0.591869	0.547535	0.567195	0.121906	0.568547	0.5084	0.542016	0.233884	0.549271	0.492418	0.56646
	0.201523	0.577922	0.550677	0.549791	0.114816	0.499391	0.449948	0.497917	0.227555	0.522035	0.462223	0.545193
	0.149288	0.545933	0.537318	0.514384	0.120645	0.486459	0.450288	0.494419	0.213253	0.468336	0.410129	0.499517
	0.12574	0.479941	0.485283	0.450107	0.130926	0.522853	0.49641	0.519881	0.193087	0.404458	0.351279	0.445074
	0.142477	0.403922	0.409545	0.384286	0.139141	0.558328	0.533855	0.539239	0.168643	0.347643	0.301049	0.396219
	0.195177	0.386971	0.374529	0.381983	0.143278	0.574769	0.543731	0.544107	0.142313	0.319376	0.279333	0.369432
	0.270487	0.425763	0.386727	0.436583	0.142871	0.579312	0.537704	0.541003	0.119942	0.356862	0.318218	0.397241
	0.359231	0.481863	0.422952	0.505592	0.137832	0.582226	0.531174	0.537866	0.10868	0.449434	0.405849	0.470916
	0.455578	0.534009	0.46812	0.562977	0.128418	0.558116	0.50616	0.51302	0.109058	0.506405	0.461043	0.509107
	0.552681	0.571202	0.508996	0.597728	0.116413	0.427396	0.390418	0.401301	0.116239	0.516438	0.472974	0.503289
	0.641893	0.59045	0.53841	0.610127	0.106679	0.205675	0.191968	0.221975	0.127289	0.515847	0.473268	0.491274
	0.713688	0.600073	0.559125	0.612361	0.10312	0.0753652	0.0713118	0.125511	0.141343	0.51654	0.473961	0.490181
	0.759034	0.611521	0.575133	0.617741	0.103788	0.0464594	0.0429222	0.0982708	0.156715	0.514854	0.472205	0.498239
	0.770957	0.629061	0.586013	0.629321	0.108015	0.0392034	0.0370745	0.0760959	0.170377	0.510055	0.465894	0.509277
	0.746239	0.645296	0.587663	0.638785	0.11584	0.043882	0.0404836	0.0822892	0.179135	0.500849	0.453649	0.516095
	0.687038	0.650413	0.579696	0.637484	0.123764	0.0717857	0.0620313	0.121879	0.180957	0.48139	0.430748	0.510903
	0.601107	0.642565	0.565044	0.627009	0.128687	0.117469	0.113572	0.164948	0.175688	0.444689	0.390617	0.48701
	0.499978	0.629382	0.549955	0.615761	0.129786	0.176369	0.201349	0.199035	0.164613	0.391957	0.335278	0.445933
	0.396287	0.618551	0.542599	0.606983	0.127032	0.241835	0.304024	0.228966	0.149319	0.336261	0.278968	0.399276
	0.301028	0.608893	0.544607	0.595575	0.120644	0.294954	0.383711	0.253299	0.131638	0.303148	0.248703	0.366531
	0.221332	0.59407	0.548309	0.575612	0.113081	0.303592	0.401455	0.250323	0.115632	0.330297	0.28383	0.375438
	0.162727	0.561013	0.534915	0.537565	0.111569	0.236998	0.31731	0.196491	0.107188	0.410346	0.373477	0.422532
	0.13628	0.490493	0.476716	0.46868	0.121999	0.123975	0.164256	0.119909	0.108033	0.462169	0.428356	0.453089
	0.154085	0.40733	0.389202	0.397653	0.138841	0.071317	0.0813286	0.100361	0.114526	0.468733	0.43229	0.460049
	0.21099	0.387312	0.34933	0.393554	0.154871	0.0946862	0.0919366	0.138854	0.122865	0.45655	0.417949	0.460831
	0.292063	0.424195	0.363817	0.444892	0.16731	0.150156	0.154496	0.190735	0.130581	0.439561	0.40139	0.458812
	0.3873	0.474528	0.402538	0.503476	0.175128	0.214735	0.245476	0.236877	0.135592	0.420355	0.383037	0.453113
	0.49063	0.520748	0.450128	0.548808	0.177138	0.279529	0.340136	0.275964	0.136337	0.397706	0.358664	0.442603
	0.594847	0.558688	0.496122	0.578805	0.17248	0.32929	0.406708	0.303142	0.132406	0.366559	0.320628	0.423377
	0.690791	0.585713	0.531764	0.595975	0.161237	0.355177	0.436344	0.314558	0.124465	0.324808	0.26853	0.394269
	0.768402	0.604788	0.557191	0.60772	0.144528	0.367063	0.444986	0.318837	0.114374	0.28756	0.226475	0.365633
	0.818009	0.624196	0.579578	0.622254	0.126045	0.361179	0.426158	0.315267	0.105877	0.284046	0.234609	0.357171
	0.831829	0.647623	0.601253	0.640616	0.115182	0.295313	0.331045	0.268748	0.102341	0.311303	0.285569	0.364786
	0.80595	0.665944	0.610788	0.653926	0.12183	0.172549	0.176493	0.172747	0.102781	0.316157	0.298822	0.34385
	0.742394	0.669507	0.599464	0.655252	0.143268	0.0970473	0.0935702	0.110084	0.105904	0.295735	0.261698	0.298327
	0.649512	0.659877	0.574399	0.648888	0.169692	0.0954055	0.0947198	0.118745	0.112115	0.284596	0.229039	0.279229
	0.539923	0.645225	0.549203	0.641781	0.194948	0.132823	0.136177	0.165475	0.120852	0.28399	0.230316	0.278375
	0.427468	0.632525	0.535262	0.634235	0.216671	0.186457	0.208992	0.214432	0.128493	0.284508	0.247071	0.274969
	0.324209	0.622153	0.535199	0.622472	0.232882	0.248948	0.305657	0.258416	0.132024	0.282808	0.257428	0.26446
	0.238049	0.609006	0.540599	0.603635	0.240992	0.312377	0.398117	0.298586	0.130465	0.277027	0.257859	0.248402
	0.174902	0.578186	0.529598	0.567259	0.238663	0.365032	0.46122	0.329753	0.124387	0.277937	0.261805	0.244486
	0.146034	0.507305	0.470379	0.496802	0.225188	0.400488	0.491964	0.350827	0.118255	0.304836	0.28002	0.279528
	0.163855	0.42058	0.377947	0.41966	0.20206	0.424198	0.503534	0.369909	0.121492	0.347545	0.298937	0.34046
	0.223052	0.3966	0.335905	0.407665	0.172438	0.44195	0.503401	0.391647	0.139012	0.366479	0.303969	0.371221
	0.307431	0.429353	0.353625	0.449887	0.143143	0.435023	0.471984	0.396857	0.163071	0.358339	0.306226	0.364408
	0.406174	0.475737	0.397671	0.499449	0.128405	0.357007	0.363672	0.339074	0.184319	0.340413	0.308804	0.346787
	0.513163	0.520169	0.450717	0.539238	0.140269	0.221228	0.203065	0.222198	0.19822	0.322558	0.301166	0.334417
	0.621194	0.559291	0.501099	0.568275	0.17119	0.144485	0.122114	0.152631	0.203456	0.307385	0.281132	0.325761
	0.720962	0.588725	0.537553	0.587591	0.207998	0.152352	0.133803	0.170566	0.200426	0.298481	0.261294	0.319988
	0.802173	0.612103	0.562067	0.605008	0.244112	0.199226	0.1902	0.228921	0.190534	0.301438	0.257061	0.324557
	0.854673	0.639664	0.588829	0.628712	0.276733	0.255382	0.273063	0.282769	0.175414	0.317702	0.273648	0.343382
	0.869916	0.669412	0.62008	0.652646	0.30271	0.313259	0.367965	0.323655	0.156704	0.339615	0.301002	0.370302
	0.843273	0.684191	0.633609	0.661319	0.317845	0.368478	0.451109	0.354855	0.136539	0.361771	0.327794	0.395503
	0.776617	0.679267	0.617498	0.654671	0.318173	0.414037	0.50779	0.3756	0.12039	0.392531	0.35954	0.411341
	0.678976	0.665522	0.585593	0.64734	0.302139	0.448958	0.539935	0.391844	0.118987	0.4311	0.394525	0.421347
	0.56411	0.65124	0.55501	0.64604	0.271613	0.479327	0.557653	0.416045	0.138708	0.450763	0.403824	0.434403
	0.446823	0.639216	0.536988	0.644715	0.231172	0.503301	0.560346	0.446235	0.170487	0.441512	0.388676	0.43896
	0.339643	0.629573	0.535713	0.636637	0.186674	0.514568	0.545852	0.470196	0.202648	0.41706	0.371718	0.425427
	0.2506	0.618715	0.543146	0.619995	0.146156	0.495311	0.500028	0.465813	0.22859	0.395924	0.361546	0.40663
	0.185391	0.590004	0.533405	0.584669	0.122977	0.403037	0.375075	0.39544	0.244902	0.385232	0.348838	0.397079
	0.154746	0.517968	0.470696	0.512987	0.129428	0.251167	0.192208	0.269748	0.250294	0.37886	0.325658	0.395343
	0.171237	0.427706	0.372312	0.431983	0.161523	0.159316	0.10048	0.186841	0.245562	0.374085	0.30071	0.39983
	0.230507	0.401407	0.327684	0.413913	0.206286	0.154309	0.114699	0.181092	0.232624	0.37684	0.289827	0.413774
	0.3157	0.43297	0.346699	0.448591	0.255054	0.201884	0.173236	0.23784	0.213577	0.38628	0.294594	0.430715
	0.415117	0.48026	0.394347	0.4935	0.303742	0.27131	0.250359	0.316267	0.19042	0.390754	0.303966	0.439423
	0.52261	0.527924	0.452415	0.534031	0.348847	0.340151	0.340162	0.377026	0.165337	0.386729	0.312924	0.439165
	0.631238	0.568982	0.506722	0.565924	0.385706	0.397463	0.4271	0.412536	0.140929	0.386253	0.325681	0.428861
	0.731907	0.595744	0.543714	0.585628	0.408408	0.440809	0.494785	0.429648	0.121496	0.395822	0.347132	0.405835
	0.814373	0.6146	0.567601	0.601038	0.411533	0.468997	0.538883	0.431842	0.115416	0.407934	0.374034	0.389164
	0.868161	0.640808	0.596277	0.623035	0.392788	0.491317	0.567454	0.433581	0.130849	0.417492	0.394187	0.398204
	0.884043	0.671779	0.630758	0.644764	0.354271	0.520075	0.588189	0.453906	0.164572	0.424002	0.394797	0.416591
	0.856741	0.686026	0.646236	0.649054	0.30179	0.549179	0.595602	0.487509	0.205533	0.425969	0.380262	0.429204
	0.788102	0.680256	0.634778	0.6402	0.243263	0.566258	0.585984	0.515643	0.244414	0.42443	0.364313	0.431336
	0.687967	0.665277	0.607698	0.632731	0.189063	0.549476	0.54198	0.512901	0.275234	0.428202	0.356605	0.431839
	0.57122	0.648241	0.576985	0.631228	0.155178	0.449006	0.406724	0.436723	0.294271	0.439557	0.35169	0.439937
	0.45325	0.633394	0.555221	0.630594	0.157417	0.276914	0.204857	0.296096	0.300244	0.447931	0.338126	0.449166
	0.346386	0.623046	0.550882	0.624717	0.193898	0.171555	0.109452	0.205976	0.29411	0.444779	0.314055	0.451088
	0.258155	0.614197	0.557795	0.610535	0.248949	0.17496	0.13783	0.216549	0.278061	0.435826	0.289402	0.448124
	0.191058	0.59997	0.560667	0.586234	0.310708	0.24562	0.213969	0.298562	0.25458	0.42388	0.269849	0.436126
	0.146994	0.565801	0.538352	0.54388	0.373438	0.336543	0.30407	0.389706	0.226174	0.399138	0.252501	0.406891
	0.135294	0.493517	0.464327	0.474574	0.432211	0.417723	0.400105	0.451432	0.195624	0.361605	0.242116	0.366836
	0.166227	0.410392	0.35985	0.406613	0.480627	0.479748	0.485822	0.486071	0.166051	0.330262	0.249016	0.326373
	0.231762	0.389562	0.311091	0.397776	0.511174	0.520115	0.547647	0.499709	0.140405	0.317336	0.270793	0.286878
	0.317342	0.423452	0.327994	0.434572	0.517255	0.535634	0.582992	0.491214	0.122996	0.324254	0.302066	0.264551
	0.415115	0.474078	0.378088	0.480752	0.495902	0.543276	0.603244	0.481161	0.123008	0.356789	0.350936	0.290856
	0.520424	0.525917	0.441167	0.523912	0.449213	0.562345	0.617166	0.493102	0.148409	0.40759	0.410462	0.357203
	0.626729	0.569001	0.499257	0.558057	0.384014	0.587935	0.620714	0.52172	0.192397	0.444498	0.439747	0.407112
	0.725347	0.595016	0.539343	0.578026	0.310305	0.607201	0.614114	0.548218	0.242202	0.459622	0.435539	0.428376
	0.806325	0.611131	0.566482	0.590388	0.238621	0.619362	0.608397	0.565641	0.288425	0.461255	0.420597	0.431057
	0.8592	0.632627	0.594907	0.60577	0.178421	0.609675	0.582076	0.561605	0.324714	0.460317	0.409872	0.42717
	0.874481	0.659593	0.625527	0.62186	0.140709	0.524825	0.460214	0.494964	0.346933	0.462332	0.401419	0.430278
	0.84661	0.676376	0.643468	0.629148	0.137756	0.360626	0.249506	0.361017	0.35374	0.462827	0.3856	0.44014
	0.777533	0.676226	0.643202	0.627747	0.170816	0.231175	0.118917	0.248624	0.346196	0.455332	0.35846	0.446473
	0.677708	0.663027	0.627302	0.622475	0.227177	0.185037	0.112088	0.206801	0.326689	0.442054	0.325759	0.446993
	0.562673	0.643504	0.601378	0.617272	0.295843	0.211451	0.1663	0.245745	0.298085	0.425915	0.294611	0.439215
	0.447849	0.625277	0.578626	0.612512	0.371356	0.291139	0.24602	0.340595	0.263537	0.403219	0.269264	0.416998
	0.344902	0.612643	0.570625	0.604309	0.448787	0.390719	0.342937	0.435996	0.226619	0.375329	0.257977	0.384727
	0.260536	0.602529	0.573382	0.587791	0.521555	0.480592	0.44468	0.50231	0.191133	0.352609	0.267745	0.352946
	0.196713	0.588332	0.57256	0.561198	0.581555	0.552288	0.536023	0.543601	0.160317	0.340701	0.289349	0.325521
	0.154463	0.555623	0.546535	0.518603	0.619928	0.597912	0.604512	0.558508	0.135998	0.340064	0.306037	0.3084
	0.141406	0.482537	0.466103	0.449226	0.629081	0.608558	0.640128	0.544418	0.119064	0.353853	0.32009	0.315226
	0.167986	0.392702	0.351803	0.377698	0.60534	0.606667	0.652988	0.53066	0.113299	0.386362	0.358938	0.351906
	0.229672	0.364516	0.294575	0.365049	0.550715	0.615361	0.655572	0.540968	0.127699	0.429229	0.425717	0.400504
	0.312238	0.396593	0.306826	0.402957	0.473036	0.63234	0.650832	0.566484	0.166903	0.457965	0.466485	0.430619
	0.406397	0.449766	0.355676	0.454199	0.384308	0.647515	0.64423	0.588145	0.222089	0.475441	0.471928	0.448327
	0.507157	0.504669	0.418723	0.501665	0.297313	0.658781	0.643507	0.600587	0.281405	0.488883	0.462781	0.464309
	0.608434	0.549963	0.477234	0.537422	0.221765	0.667711	0.64698	0.609026	0.335951	0.493623	0.449692	0.469158
	0.702082	0.579324	0.520535	0.558754	0.164913	0.652474	0.619371	0.598393	0.378692	0.491215	0.438593	0.461117
	0.778683	0.601109	0.554243	0.574822	0.137493	0.556984	0.489384	0.522743	0.404824	0.488751	0.431834	0.454855
	0.828287	0.625799	0.586568	0.59344	0.14965	0.386014	0.27558	0.384247	0.412776	0.484828	0.423227	0.454859
	0.841821	0.650496	0.614819	0.610961	0.195589	0.261539	0.146757	0.278924	0.403667	0.474173	0.405143	0.453106
	0.813956	0.665852	0.632889	0.622058	0.262464	0.225408	0.138408	0.247978	0.380123	0.458649	0.37632	0.448134
	0.746695	0.666735	0.638339	0.623954	0.342592	0.255469	0.188876	0.289422	0.34554	0.443866	0.343918	0.442229
	0.650468	0.655282	0.63122	0.617716	0.431349	0.331167	0.26732	0.374692	0.303907	0.430727	0.319081	0.43287
	0.540644	0.637484	0.614316	0.607896	0.522689	0.42916	0.366762	0.463413	0.259715	0.417874	0.310071	0.418969
	0.43214	0.619376	0.595934	0.597011	0.608517	0.525872	0.475505	0.534854	0.217454	0.405515	0.315337	0.400424
	0.335809	0.604812	0.585459	0.583191	0.679332	0.606912	0.579397	0.581319	0.180652	0.394756	0.323753	0.376494
	0.257533	0.592474	0.582308	0.562123	0.725183	0.655009	0.658774	0.591471	0.151089	0.390438	0.327508	0.356191
	0.198726	0.577699	0.57675	0.532648	0.737513	0.664009	0.697917	0.574046	0.130116	0.400666	0.335656	0.358475
	0.157459	0.557693	0.562089	0.499409	0.711879	0.66052	0.707435	0.566593	0.123656	0.430822	0.377752	0.391235
	0.132504	0.521309	0.526157	0.458778	0.650244	0.66559	0.702168	0.58656	0.142592	0.47136	0.452259	0.437047
	0.130202	0.445328	0.44292	0.394241	0.561461	0.677764	0.689445	0.619231	0.189862	0.498826	0.496738	0.469793
	0.160713	0.351169	0.330895	0.325034	0.459265	0.689209	0.677569	0.643217	0.254614	0.514078	0.501851	0.489921
	0.221163	0.320754	0.276691	0.316926	0.358152	0.696085	0.673115	0.650614	0.323952	0.52738	0.49458	0.507947
	0.299651	0.355987	0.290275	0.364336	0.269224	0.697737	0.672842	0.647503	0.387941	0.535255	0.48526	0.518445
	0.388099	0.415024	0.338703	0.425802	0.197985	0.693393	0.667857	0.639389	0.438363	0.533242	0.472901	0.513724
	0.481964	0.473995	0.399231	0.478966	0.146349	0.664701	0.634353	0.612611	0.469445	0.526295	0.461488	0.50193
	0.575667	0.522218	0.455666	0.516176	0.118848	0.572193	0.525127	0.537025	0.479066	0.517993	0.454204	0.491508
	0.661757	0.557457	0.501831	0.539515	0.12312	0.42718	0.346235	0.423537	0.468281	0.506809	0.445385	0.480274
	0.731611	0.587494	0.542518	0.560356	0.158966	0.322307	0.208781	0.3447	0.440111	0.492547	0.425806	0.466969
	0.776189	0.614148	0.576624	0.581775	0.217999	0.274121	0.151108	0.31311	0.398711	0.479772	0.398302	0.456974
	0.787384	0.631669	0.598123	0.598165	0.294093	0.267258	0.153701	0.315156	0.349071	0.470848	0.376794	0.452875
	0.760527	0.640535	0.611763	0.608869	0.384238	0.301989	0.199204	0.356432	0.296652	0.461991	0.366885	0.45071
	0.697584	0.640931	0.619741	0.611039	0.484192	0.374661	0.279378	0.426981	0.246617	0.447775	0.359351	0.440368
	0.608241	0.633209	0.619405	0.604005	0.58698	0.470042	0.385642	0.50411	0.202814	0.429202	0.347065	0.415615
	0.50683	0.620472	0.610737	0.591641	0.683486	0.571955	0.50812	0.574565	0.167108	0.415917	0.33622	0.387827
	0.407273	0.605372	0.5977	0.576061	0.76333	0.657512	0.625093	0.618977	0.13943	0.416441	0.33108	0.379954
	0.319558	0.590059	0.586077	0.556541	0.81574	0.699799	0.70477	0.618219	0.121215	0.434187	0.341949	0.403088
	0.248892	0.575761	0.577842	0.531585	0.831228	0.704538	0.739849	0.597393	0.121787	0.470422	0.393493	0.445706
	0.196276	0.56094	0.568014	0.501692	0.80463	0.701943	0.747667	0.596894	0.153286	0.515859	0.476687	0.487167
	0.159703	0.542855	0.551259	0.471508	0.737904	0.705692	0.740695	0.623859	0.213096	0.546305	0.527377	0.516926
	0.135557	0.519941	0.527045	0.445349	0.640683	0.713167	0.724496	0.660312	0.2888	0.559957	0.537182	0.53783
	0.121784	0.48062	0.486609	0.411945	0.527843	0.719579	0.706894	0.686285	0.36884	0.569643	0.533229	0.555388
	0.123762	0.398694	0.405765	0.34506	0.415015	0.721269	0.694759	0.691766	0.443157	0.578514	0.527906	0.570016
	0.152092	0.293959	0.300629	0.26446	0.31444	0.716144	0.686687	0.680104	0.502338	0.578101	0.517719	0.572818
	0.207201	0.256035	0.251442	0.252606	0.232731	0.70434	0.676638	0.66008	0.539448	0.567063	0.50315	0.562256
	0.279044	0.293079	0.267523	0.309097	0.172268	0.672241	0.645902	0.624324	0.551482	0.552801	0.491916	0.545495
	0.359556	0.360503	0.316398	0.384104	0.137466	0.586107	0.553217	0.546681	0.539234	0.53991	0.484754	0.525269
	0.444258	0.428409	0.374684	0.447499	0.137096	0.456248	0.39835	0.440212	0.506153	0.528096	0.471908	0.502665
	0.528176	0.486143	0.430774	0.492377	0.173137	0.363357	0.267438	0.375573	0.457289	0.518944	0.45004	0.486194
	0.604729	0.533573	0.48458	0.523672	0.236363	0.319855	0.195163	0.358524	0.398747	0.513606	0.428724	0.481611
	0.666286	0.5716	0.535506	0.546804	0.318838	0.318716	0.186704	0.37348	0.33709	0.506858	0.413352	0.482919
	0.704925	0.593718	0.570799	0.560254	0.416588	0.359562	0.233602	0.420566	0.278307	0.491126	0.396249	0.476817
	0.71373	0.601434	0.586617	0.568115	0.524706	0.432748	0.320011	0.48961	0.226676	0.467147	0.37323	0.455341
	0.688917	0.604913	0.59508	0.575675	0.635532	0.523507	0.429851	0.562117	0.184189	0.445248	0.3546	0.42576
	0.632407	0.60635	0.601624	0.579011	0.739434	0.618985	0.551206	0.626424	0.150802	0.433175	0.34619	0.405396
	0.552712	0.60258	0.602136	0.574286	0.825653	0.693039	0.657779	0.66078	0.128717	0.439134	0.355629	0.411077
	0.462463	0.59384	0.595614	0.563137	0.882925	0.722174	0.718944	0.650872	0.129666	0.476028	0.406583	0.449588
	0.374082	0.582345	0.585955	0.54809	0.901086	0.727449	0.743254	0.633962	0.167262	0.536659	0.492639	0.506302
	0.296546	0.569844	0.576495	0.529549	0.874443	0.73339	0.751862	0.641322	0.236226	0.579541	0.548913	0.548644
	0.234497	0.557341	0.567482	0.506639	0.804958	0.738322	0.748039	0.666663	0.322179	0.596175	0.564516	0.574154
	0.188736	0.543667	0.555006	0.479562	0.702671	0.738461	0.732964	0.693059	0.413074	0.602872	0.563719	0.594114
	0.157333	0.525963	0.534771	0.45151	0.582907	0.737207	0.716051	0.710044	0.498125	0.609465	0.558862	0.613298
	0.136935	0.502427	0.507208	0.426314	0.461843	0.734299	0.702942	0.71221	0.566746	0.611106	0.549451	0.624706
	0.123713	0.475127	0.477309	0.405968	0.352597	0.725707	0.690826	0.69853	0.610716	0.601439	0.536076	0.619725
	0.115549	0.435166	0.438037	0.377392	0.262755	0.711292	0.678076	0.674158	0.625943	0.584574	0.524878	0.60065
	0.117257	0.353716	0.363198	0.309155	0.193788	0.694835	0.667381	0.64766	0.612756	0.567651	0.517125	0.574335
	0.140101	0.247245	0.265648	0.219788	0.145321	0.664268	0.644978	0.612198	0.574916	0.553335	0.504359	0.545685
	0.187631	0.206008	0.221284	0.200287	0.123159	0.587622	0.572864	0.542598	0.518344	0.541938	0.479562	0.522117
	0.25099	0.24027	0.239914	0.254484	0.136047	0.476587	0.448703	0.451484	0.450344	0.531225	0.446574	0.508693
	0.32174	0.30751	0.289201	0.332765	0.180596	0.404839	0.3368	0.40199	0.37877	0.515369	0.413632	0.50143
	0.395513	0.379067	0.346031	0.404111	0.248323	0.37421	0.260781	0.39142	0.310661	0.490123	0.3819	0.489063
	0.468101	0.443716	0.40201	0.458188	0.33487	0.374534	0.241838	0.406112	0.25084	0.458399	0.351851	0.461868
	0.533909	0.495724	0.45751	0.491896	0.437325	0.410791	0.282652	0.452223	0.201397	0.42752	0.331269	0.422109
	0.586415	0.529138	0.50735	0.505501	0.550296	0.476774	0.36372	0.52048	0.162202	0.40301	0.323961	0.384689
	0.618893	0.545876	0.542529	0.509948	0.665663	0.557547	0.46744	0.589106	0.132668	0.398581	0.335467	0.373074
	0.625635	0.556028	0.56337	0.51775	0.773555	0.637818	0.578553	0.643749	0.117095	0.438508	0.389231	0.410021
	0.603745	0.566357	0.576621	0.529711	0.863107	0.694294	0.665963	0.669638	0.128629	0.515758	0.481503	0.483325
	0.555094	0.574884	0.584688	0.538952	0.922901	0.717466	0.708471	0.666556	0.177429	0.574366	0.545682	0.539448
	0.486881	0.576681	0.584945	0.540325	0.942524	0.732734	0.725534	0.666651	0.255903	0.603456	0.570292	0.569629
	0.40967	0.571092	0.578287	0.534146	0.916098	0.752704	0.736116	0.685126	0.351021	0.619137	0.578764	0.592946
	0.333988	0.561441	0.569627	0.52402	0.845646	0.764112	0.736452	0.707885	0.451872	0.628469	0.581481	0.617152
	0.267624	0.550706	0.56134	0.511066	0.741353	0.76071	0.724484	0.721279	0.547215	0.633691	0.580447	0.63912
	0.214716	0.539369	0.55199	0.492928	0.618505	0.751205	0.709927	0.72413	0.625259	0.634948	0.576565	0.651846
	0.176009	0.525747	0.538377	0.468764	0.493288	0.740793	0.697601	0.718046	0.67636	0.629975	0.570248	0.64982
	0.149791	0.507455	0.517135	0.442017	0.379237	0.726711	0.684218	0.701354	0.695234	0.620688	0.563439	0.638232
	0.133074	0.48336	0.487703	0.417279	0.284503	0.70956	0.671612	0.676113	0.681701	0.609311	0.555333	0.622995
	0.122453	0.455393	0.454667	0.397366	0.210906	0.694758	0.665168	0.652031	0.639743	0.595356	0.53849	0.603168
	0.115118	0.414789	0.412295	0.369305	0.158021	0.668448	0.647918	0.622542	0.576063	0.576784	0.504074	0.577232
	0.113011	0.334448	0.335506	0.300391	0.131408	0.595251	0.578415	0.557132	0.499121	0.548666	0.451764	0.546448
	0.126498	0.230535	0.23698	0.206564	0.140672	0.489762	0.459688	0.465534	0.418054	0.506175	0.391588	0.511242
	0.163781	0.188867	0.193123	0.177975	0.184266	0.430312	0.362117	0.415096	0.340964	0.453632	0.334771	0.46938
	0.217259	0.218723	0.214131	0.222289	0.253065	0.409616	0.296881	0.402907	0.273268	0.403474	0.290872	0.418457
	0.27715	0.27983	0.265741	0.293607	0.341322	0.404819	0.272745	0.411647	0.217201	0.363822	0.265978	0.362355
	0.338967	0.345191	0.323568	0.361095	0.445636	0.429373	0.302781	0.449977	0.172544	0.336478	0.259785	0.316452
	0.39944	0.404208	0.380009	0.412537	0.560446	0.488603	0.380776	0.512256	0.138943	0.336559	0.279765	0.307728
	0.45405	0.450349	0.434487	0.442487	0.677405	0.567022	0.489878	0.576242	0.121742	0.396959	0.354492	0.365073
	0.497412	0.478239	0.480306	0.45239	0.786471	0.644009	0.603852	0.628293	0.134758	0.507366	0.474513	0.471554
	0.523984	0.495167	0.514392	0.457244	0.876672	0.698298	0.685035	0.661807	0.187001	0.587722	0.556986	0.549687
	0.52919	0.510606	0.538463	0.467162	0.936595	0.725858	0.720469	0.67769	0.270258	0.62542	0.590263	0.586706
	0.510917	0.528076	0.555515	0.482547	0.956003	0.746048	0.734304	0.692334	0.371641	0.64592	0.602635	0.611309
	0.470908	0.544285	0.565689	0.498642	0.929303	0.766657	0.742774	0.713668	0.480178	0.658067	0.606585	0.636768
	0.415011	0.553003	0.566857	0.509155	0.858784	0.776379	0.74067	0.731473	0.58404	0.662685	0.607275	0.659212
	0.351632	0.551395	0.56029	0.511139	0.754676	0.77005	0.727319	0.735595	0.670281	0.662977	0.609782	0.671659
	0.289249	0.542399	0.550654	0.506443	0.631962	0.755504	0.713382	0.726513	0.727786	0.660513	0.613446	0.670785
	0.234372	0.530481	0.540709	0.496248	0.506445	0.738746	0.702242	0.708893	0.750125	0.655278	0.611771	0.663023
	0.190641	0.517204	0.529791	0.478902	0.391509	0.719032	0.687868	0.685496	0.736722	0.646236	0.600109	0.654382
	0.158822	0.501251	0.515756	0.454367	0.295336	0.698685	0.671963	0.660379	0.691805	0.631996	0.576388	0.642443
	0.137516	0.48077	0.495839	0.42652	0.219847	0.68325	0.662688	0.640124	0.622688	0.609387	0.53539	0.620072
	0.124189	0.455275	0.467558	0.399991	0.164547	0.658632	0.64344	0.615698	0.538709	0.570961	0.472515	0.582133
	0.115906	0.426924	0.43272	0.37742	0.134602	0.5909	0.568379	0.558293	0.45	0.512216	0.393384	0.529365
	0.11174	0.389374	0.387	0.349439	0.140237	0.494749	0.442656	0.476226	0.365518	0.444432	0.316761	0.468261
	0.117346	0.323176	0.312533	0.294205	0.181884	0.445457	0.35194	0.428692	0.29121	0.38668	0.262375	0.40481
	0.141265	0.245947	0.228123	0.228766	0.250025	0.43341	0.305803	0.412564	0.229551	0.345635	0.235871	0.342755
	0.181563	0.227435	0.206353	0.220673	0.337679	0.429136	0.295419	0.412444	0.180374	0.316607	0.228548	0.292925
	0.229492	0.264976	0.245543	0.264555	0.441145	0.447797	0.331124	0.440519	0.143527	0.314856	0.248061	0.284142
	0.279192	0.317195	0.302296	0.317444	0.555017	0.50137	0.411069	0.494908	0.125065	0.383577	0.334053	0.353299
	0.327592	0.364555	0.358496	0.35823	0.670977	0.578403	0.520499	0.557064	0.138924	0.513647	0.47529	0.481075
	0.371329	0.402133	0.413372	0.382062	0.77881	0.656512	0.63163	0.613822	0.192716	0.606932	0.571788	0.571648
	0.406148	0.42629	0.459555	0.39141	0.867313	0.711115	0.706952	0.657302	0.277958	0.647925	0.612144	0.609566
	0.427582	0.442951	0.492701	0.398171	0.925134	0.735066	0.736289	0.682712	0.382417	0.668614	0.629993	0.630893
	0.432018	0.459413	0.514329	0.409427	0.942612	0.746077	0.746449	0.698201	0.495473	0.679133	0.635052	0.652015
	0.417905	0.477709	0.527532	0.42543	0.915007	0.757564	0.756175	0.712938	0.605004	0.67999	0.631985	0.669684
	0.386694	0.495817	0.533734	0.444528	0.845175	0.763685	0.757545	0.723722	0.697092	0.678043	0.63301	0.679569
	0.342872	0.509279	0.533232	0.46246	0.743268	0.757975	0.746646	0.723246	0.759302	0.677711	0.640867	0.680839
	0.292835	0.513985	0.527821	0.473623	0.623681	0.744317	0.733585	0.710158	0.784265	0.675789	0.642578	0.676325
	0.24316	0.510201	0.520368	0.476048	0.501458	0.727017	0.721569	0.688035	0.771221	0.66805	0.628387	0.66867
	0.199126	0.500735	0.511956	0.469924	0.389283	0.707181	0.705299	0.663263	0.724672	0.653061	0.600332	0.65634
	0.163913	0.487124	0.501636	0.454888	0.294858	0.688858	0.6886	0.642204	0.652306	0.629183	0.559122	0.634818
	0.138402	0.469211	0.487859	0.431752	0.22001	0.675936	0.678995	0.626876	0.563927	0.590548	0.498172	0.599435
	0.121591	0.446281	0.468854	0.403813	0.164205	0.653236	0.655308	0.605896	0.470303	0.531032	0.415306	0.547597
	0.111373	0.418244	0.441717	0.374502	0.132214	0.587618	0.56483	0.556058	0.380954	0.45994	0.32737	0.48521
	0.105757	0.378259	0.394986	0.337501	0.134611	0.494617	0.418425	0.48711	0.302143	0.399076	0.260761	0.424134
	0.106057	0.31089	0.310338	0.277838	0.173468	0.451855	0.330626	0.447609	0.236564	0.35817	0.22719	0.36951
	0.118504	0.234822	0.213144	0.214048	0.239111	0.451825	0.31865	0.430185	0.184268	0.329145	0.216083	0.322022
	0.146298	0.21296	0.181751	0.203681	0.323672	0.458323	0.346058	0.421664	0.145423	0.323266	0.232524	0.304517
	0.182749	0.241511	0.215273	0.238325	0.423358	0.479798	0.400933	0.437331	0.126586	0.38871	0.320655	0.366183
	0.221019	0.283409	0.270976	0.27969	0.533145	0.528045	0.477497	0.479912	0.141218	0.520929	0.470001	0.49753
	0.258194	0.320607	0.329187	0.309429	0.645	0.595412	0.564605	0.53756	0.195033	0.614084	0.570294	0.589056
	0.292085	0.34941	0.386953	0.324173	0.748724	0.664553	0.64556	0.600948	0.279567	0.648389	0.609247	0.618834
	0.319559	0.369293	0.436432	0.329432	0.832979	0.714761	0.697695	0.659027	0.383799	0.661056	0.627526	0.629288
	0.337085	0.385084	0.4697	0.336522	0.886632	0.737695	0.715782	0.697915	0.497868	0.667486	0.636103	0.64287
	0.341725	0.40153	0.486955	0.349434	0.900956	0.744926	0.722212	0.715176	0.609673	0.669507	0.635845	0.659282
	0.332144	0.419263	0.493017	0.365851	0.872478	0.751053	0.734085	0.72197	0.704625	0.673197	0.638338	0.673019
	0.309267	0.436839	0.491985	0.384828	0.804752	0.755374	0.741789	0.7257	0.769282	0.680535	0.647609	0.679769
	0.27628	0.452029	0.487245	0.405219	0.707611	0.750623	0.73458	0.723295	0.795638	0.684531	0.650939	0.679002
	0.237878	0.461782	0.482318	0.422137	0.594466	0.737241	0.717327	0.71106	0.78294	0.678341	0.63745	0.670434
	0.199099	0.464066	0.478544	0.43085	0.479177	0.719685	0.697209	0.690116	0.735975	0.661598	0.608976	0.653689
	0.164234	0.458597	0.473859	0.429798	0.373268	0.701789	0.677542	0.666662	0.662577	0.63539	0.569454	0.628029
	0.136149	0.446204	0.465877	0.419077	0.28358	0.687849	0.665367	0.64759	0.572624	0.595813	0.514991	0.590703
	0.116918	0.416836	0.438192	0.390265	0.211685	0.67889	0.664901	0.633507	0.477094	0.538287	0.440238	0.542072
	0.110052	0.346762	0.356004	0.326356	0.157094	0.659161	0.649623	0.612498	0.38572	0.471713	0.354876	0.491208
	0.119094	0.255671	0.242019	0.249743	0.124362	0.59668	0.561287	0.564854	0.304812	0.416719	0.282531	0.448569
	0.140976	0.221742	0.200627	0.227866	0.124183	0.503962	0.412184	0.499642	0.237213	0.383087	0.23839	0.414025
	0.168004	0.241786	0.234146	0.249331	0.159654	0.455347	0.329975	0.458915	0.183317	0.359969	0.217652	0.3784
	0.195265	0.272402	0.29221	0.27006	0.221049	0.450979	0.336247	0.437973	0.143811	0.354033	0.230424	0.356166
	0.220729	0.296225	0.352739	0.275931	0.300032	0.4644	0.379009	0.431345	0.125786	0.412964	0.321633	0.400739
	0.242317	0.313789	0.40499	0.27581	0.392901	0.496904	0.434577	0.451387	0.141685	0.534012	0.474498	0.512811
	0.257266	0.328526	0.437188	0.280582	0.49512	0.547382	0.498983	0.496106	0.194467	0.613095	0.56949	0.587864
	0.262981	0.344555	0.449704	0.293627	0.599195	0.605179	0.56779	0.552055	0.275804	0.630948	0.595449	0.602804
	0.257972	0.362777	0.450937	0.311712	0.695356	0.659887	0.630169	0.609842	0.376435	0.629368	0.602332	0.601485
	0.242472	0.381259	0.447381	0.331992	0.772608	0.702635	0.671189	0.662829	0.487644	0.630302	0.608701	0.609521
	0.218504	0.397302	0.442383	0.352537	0.82042	0.73087	0.691231	0.70357	0.597728	0.636824	0.614452	0.627922
	0.189428	0.408104	0.438426	0.369365	0.831214	0.746257	0.705319	0.726587	0.691931	0.650112	0.624086	0.649654
	0.159159	0.411431	0.436254	0.378464	0.802795	0.752008	0.719237	0.734341	0.75632	0.666815	0.638427	0.665097
	0.132127	0.395416	0.41926	0.369993	0.73923	0.748509	0.724272	0.732108	0.78262	0.676964	0.646553	0.667806
	0.114514	0.336005	0.351394	0.325578	0.649733	0.734053	0.713958	0.719634	0.770226	0.672515	0.6362	0.656375
	0.112184	0.251485	0.251549	0.261233	0.546332	0.712364	0.692829	0.698026	0.724172	0.656317	0.609073	0.635223
	0.123671	0.216971	0.217923	0.23536	0.441291	0.690558	0.667858	0.672312	0.652246	0.633684	0.573453	0.608675
	0.141333	0.230216	0.254903	0.23861	0.34468	0.674122	0.64503	0.648092	0.563948	0.600201	0.528604	0.574847
	0.159797	0.251345	0.313742	0.238476	0.262344	0.665762	0.632778	0.630192	0.469816	0.550143	0.467279	0.535632
	0.176749	0.265976	0.363668	0.233151	0.197515	0.652991	0.618263	0.611562	0.37929	0.491009	0.392176	0.501795
	0.190035	0.278015	0.392633	0.233734	0.158263	0.604482	0.551535	0.568712	0.298642	0.439364	0.320003	0.47882
	0.197176	0.292336	0.402699	0.244643	0.158216	0.520536	0.431583	0.500018	0.230967	0.406554	0.266806	0.460436
	0.196315	0.309681	0.40293	0.263403	0.199545	0.463035	0.359605	0.450384	0.177034	0.388926	0.236288	0.43684
	0.186961	0.327431	0.399747	0.284953	0.268087	0.455796	0.357884	0.44235	0.13815	0.39049	0.246475	0.418811
	0.170156	0.342842	0.396772	0.304821	0.351383	0.483611	0.392767	0.467975	0.1222	0.447489	0.341518	0.448927
	0.148772	0.346083	0.389262	0.312905	0.442819	0.527349	0.447894	0.508823	0.140228	0.554989	0.497048	0.531194
	0.129112	0.317591	0.363054	0.290547	0.535674	0.576855	0.51825	0.554194	0.191285	0.621561	0.588126	0.585416
	0.120109	0.264886	0.329062	0.241215	0.621038	0.623478	0.582698	0.600505	0.26714	0.632857	0.605353	0.595433
	0.124716	0.236305	0.327966	0.205882	0.688844	0.660263	0.618914	0.64235	0.360871	0.626604	0.602491	0.594548
	0.135224	0.236923	0.34698	0.196118	0.729632	0.688156	0.635833	0.67431	0.46527	0.623102	0.601683	0.600764
	0.143559	0.248631	0.35864	0.203262	0.73705	0.708791	0.654364	0.695231	0.569372	0.627011	0.605421	0.61533
	0.146036	0.26338	0.359577	0.220818	0.709947	0.719823	0.674884	0.706467	0.65884	0.638425	0.615816	0.63448
	0.141498	0.278812	0.357063	0.242186	0.652643	0.717853	0.684756	0.706517	0.719911	0.65274	0.630342	0.650439
	0.130593	0.287416	0.354087	0.254558	0.573452	0.70303	0.679979	0.692801	0.744504	0.662316	0.638462	0.655358
	0.117327	0.27398	0.345372	0.239657	0.482645	0.681961	0.66579	0.669239	0.732341	0.659768	0.628009	0.645133
	0.108413	0.242645	0.32927	0.204796	0.390522	0.662927	0.647223	0.643042	0.688664	0.645548	0.599851	0.621592
	0.106607	0.235763	0.319422	0.201279	0.305544	0.650659	0.628138	0.619194	0.620974	0.62408	0.563499	0.589444
	0.108573	0.272169	0.322324	0.24982	0.232617	0.645723	0.614857	0.601054	0.537828	0.594876	0.522739	0.554621
	0.113013	0.331055	0.335187	0.323774	0.174439	0.637031	0.599817	0.583754	0.448521	0.556194	0.475079	0.525579
	0.118769	0.366201	0.347976	0.368565	0.138151	0.599988	0.545716	0.550455	0.361682	0.509235	0.418322	0.506873
	0.122095	0.373882	0.354333	0.380615	0.13634	0.532718	0.446292	0.499497	0.283592	0.458078	0.35634	0.492505
	0.120598	0.374849	0.358287	0.383036	0.171581	0.478496	0.375297	0.463276	0.217824	0.414291	0.301451	0.474079
	0.115894	0.378602	0.362785	0.383776	0.230868	0.458206	0.356238	0.459492	0.167412	0.405456	0.286829	0.463194
	0.114307	0.378619	0.356895	0.376724	0.302645	0.468897	0.373246	0.481251	0.13986	0.463965	0.36463	0.490671
	0.122122	0.373835	0.33918	0.368132	0.381089	0.501736	0.418367	0.513137	0.145988	0.567234	0.512699	0.551454
	0.136483	0.379992	0.33584	0.378656	0.460435	0.546347	0.48408	0.54924	0.186959	0.628326	0.600507	0.587997
	0.149914	0.391816	0.348466	0.395435	0.532917	0.58928	0.54455	0.587518	0.253624	0.641277	0.61654	0.597249
	0.157945	0.399471	0.3648	0.404111	0.589805	0.621707	0.577508	0.619845	0.337487	0.641491	0.613898	0.605124
	0.159431	0.404449	0.381378	0.407742	0.623061	0.644461	0.591771	0.640207	0.431587	0.641446	0.611231	0.617355
	0.154801	0.41331	0.399345	0.413168	0.627582	0.662339	0.606333	0.653762	0.525946	0.64169	0.608845	0.629963
	0.145475	0.428604	0.416684	0.422473	0.603	0.676593	0.624588	0.666073	0.607097	0.643722	0.608973	0.642109
	0.133322	0.445033	0.429538	0.431991	0.55359	0.682985	0.640088	0.671961	0.66207	0.647342	0.612127	0.651561
	0.121109	0.447582	0.42919	0.427063	0.48651	0.678255	0.648481	0.663868	0.683471	0.649885	0.613507	0.653132
	0.114945	0.417393	0.400027	0.386539	0.410049	0.666076	0.648894	0.644199	0.6715	0.645998	0.602958	0.642638
	0.122343	0.371366	0.351804	0.334175	0.33238	0.652818	0.641367	0.620496	0.631484	0.632931	0.575964	0.620393
	0.142611	0.364598	0.329492	0.339683	0.26031	0.641615	0.626472	0.597232	0.570335	0.612785	0.53903	0.589761
	0.167031	0.391681	0.337359	0.3867	0.197905	0.633095	0.608796	0.577425	0.495222	0.58711	0.499763	0.556388
	0.188487	0.419667	0.357384	0.424297	0.149942	0.619546	0.584435	0.558025	0.4137	0.553465	0.459042	0.525971
	0.20373	0.438143	0.383495	0.440252	0.129189	0.580154	0.525453	0.526816	0.333242	0.50821	0.413102	0.499656
	0.211129	0.450033	0.413295	0.444972	0.147074	0.514632	0.431401	0.488287	0.260051	0.455226	0.362962	0.476531
	0.210142	0.45934	0.439617	0.447207	0.193147	0.468226	0.371011	0.475426	0.198206	0.410691	0.319505	0.457654
	0.201678	0.46852	0.455453	0.450885	0.252266	0.462749	0.366941	0.493413	0.151714	0.403282	0.312065	0.454646
	0.187737	0.475767	0.460628	0.455361	0.316851	0.488739	0.404886	0.522174	0.129297	0.463685	0.386671	0.490393
	0.170424	0.478355	0.45972	0.457546	0.381867	0.529831	0.468541	0.551286	0.139629	0.567337	0.521139	0.55445
	0.151218	0.475893	0.455705	0.454495	0.44088	0.571308	0.531704	0.580624	0.177987	0.626729	0.596161	0.590554
	0.133362	0.462934	0.444317	0.437326	0.486691	0.604921	0.572038	0.605231	0.235475	0.639239	0.605982	0.599064
	0.126385	0.426014	0.412712	0.390777	0.512806	0.627491	0.588262	0.618219	0.307124	0.643282	0.603507	0.608088
	0.140011	0.381285	0.368486	0.340032	0.51529	0.641595	0.593723	0.624328	0.388148	0.648035	0.60331	0.622255
	0.169431	0.380217	0.350436	0.351648	0.494227	0.653437	0.603531	0.632206	0.469797	0.648582	0.599866	0.634949
	0.203378	0.413871	0.359383	0.406079	0.453446	0.663112	0.621088	0.639067	0.539896	0.646443	0.594096	0.645284
	0.234738	0.447835	0.37758	0.450702	0.398789	0.665875	0.636916	0.636591	0.586806	0.646429	0.591288	0.653649
	0.259774	0.472485	0.402809	0.472826	0.336682	0.660839	0.642074	0.623919	0.604181	0.649629	0.592197	0.656878
	0.275584	0.490451	0.435987	0.4818	0.273384	0.651236	0.636056	0.605602	0.592626	0.650466	0.587432	0.652382
	0.280327	0.501937	0.468376	0.482708	0.214206	0.639067	0.621136	0.584701	0.557203	0.641647	0.566215	0.639763
	0.274003	0.506774	0.48816	0.47873	0.164204	0.619418	0.590055	0.560803	0.50397	0.620038	0.529262	0.615661
	0.258391	0.507239	0.493021	0.476659	0.132509	0.578245	0.522282	0.528934	0.438643	0.587712	0.486928	0.578628
	0.236043	0.506103	0.490434	0.478109	0.13091	0.516518	0.425424	0.493932	0.367025	0.545703	0.444108	0.53486
	0.209285	0.503945	0.487309	0.477858	0.159411	0.470926	0.361666	0.481057	0.295276	0.493003	0.399112	0.492265
	0.180056	0.50047	0.485299	0.473632	0.20467	0.459806	0.35174	0.495602	0.229245	0.440982	0.357966	0.46102
	0.151319	0.485104	0.476081	0.455148	0.25561	0.479114	0.387132	0.521256	0.173904	0.421321	0.347164	0.455873
	0.130924	0.434589	0.442077	0.396078	0.306582	0.516509	0.452277	0.546305	0.135085	0.470173	0.410272	0.492376
	0.13156	0.365172	0.389395	0.316523	0.352598	0.557464	0.521315	0.569236	0.120783	0.569156	0.532304	0.558129
	0.157953	0.34901	0.362103	0.305684	0.388035	0.591735	0.570488	0.586699	0.134029	0.62938	0.602508	0.598872
	0.199309	0.386211	0.368511	0.362224	0.407878	0.613435	0.590319	0.593006	0.167371	0.640032	0.606746	0.606793
	0.244269	0.434347	0.38733	0.428299	0.409183	0.624856	0.59231	0.593035	0.214273	0.638427	0.595936	0.606566
	0.28698	0.471621	0.405674	0.47258	0.392173	0.63511	0.599204	0.597384	0.272471	0.641747	0.594385	0.613086
	0.323231	0.498917	0.427901	0.496615	0.35992	0.647152	0.616204	0.606862	0.338755	0.646834	0.597579	0.624711
	0.348823	0.519992	0.459094	0.509317	0.316921	0.655764	0.629715	0.612967	0.405854	0.648163	0.596778	0.635143
	0.360591	0.534329	0.49334	0.513441	0.26802	0.657418	0.631344	0.61075	0.46334	0.645358	0.589677	0.642188
	0.357375	0.540303	0.516949	0.510099	0.217962	0.652996	0.624218	0.60144	0.501296	0.643484	0.582671	0.646216
	0.340272	0.540325	0.523109	0.506415	0.172641	0.634348	0.597152	0.580942	0.514494	0.645411	0.580764	0.646916
	0.311972	0.538409	0.518966	0.506477	0.142691	0.58021	0.51565	0.539939	0.503698	0.64531	0.576516	0.644463
	0.275814	0.53659	0.515767	0.506932	0.140199	0.500707	0.396116	0.493796	0.473352	0.632582	0.556051	0.635636
	0.235256	0.534804	0.517031	0.505243	0.164033	0.457373	0.339301	0.483049	0.428501	0.602127	0.517057	0.611107
	0.193818	0.532202	0.519267	0.502643	0.200387	0.465552	0.366683	0.503056	0.373586	0.560701	0.472851	0.569493
	0.156912	0.516496	0.510287	0.487521	0.2382	0.501608	0.436272	0.528287	0.31293	0.514278	0.430405	0.52114
	0.136008	0.461917	0.469198	0.431689	0.272033	0.543655	0.511315	0.549006	0.251428	0.459355	0.386589	0.471284
	0.144373	0.386049	0.405595	0.35601	0.29787	0.578046	0.567399	0.561936	0.194288	0.404747	0.345376	0.426949
	0.18099	0.366007	0.375442	0.345836	0.312141	0.598218	0.591411	0.565308	0.147383	0.385933	0.33268	0.412189
	0.232632	0.402631	0.387661	0.396584	0.312786	0.608357	0.594494	0.566132	0.118777	0.443112	0.394944	0.456306
	0.288717	0.4523	0.414455	0.454579	0.300006	0.618182	0.598787	0.573335	0.114361	0.552286	0.519222	0.541084
	0.343377	0.492549	0.438526	0.494694	0.275977	0.631985	0.610077	0.587908	0.129365	0.61995	0.591873	0.596885
	0.391354	0.523782	0.462784	0.520019	0.243822	0.646107	0.618993	0.602433	0.15626	0.633871	0.597051	0.610937
	0.427234	0.549419	0.493542	0.537902	0.206936	0.655649	0.619889	0.609917	0.192343	0.630375	0.586039	0.60852
	0.446592	0.567373	0.526275	0.548601	0.170286	0.645762	0.59799	0.600676	0.237212	0.628015	0.583779	0.607539
	0.446985	0.574888	0.547289	0.549874	0.143732	0.587201	0.5172	0.559643	0.288619	0.628386	0.58674	0.61232
	0.428495	0.575174	0.549518	0.546058	0.138692	0.496903	0.401568	0.50413	0.340898	0.628338	0.585537	0.619142
	0.393668	0.572199	0.539485	0.542887	0.154556	0.461513	0.368747	0.489151	0.385696	0.624843	0.575925	0.622936
	0.346884	0.568822	0.531648	0.541086	0.178802	0.489676	0.426404	0.508507	0.414956	0.620242	0.564271	0.622853
	0.293474	0.56703	0.534222	0.540034	0.20151	0.536219	0.508132	0.528979	0.42439	0.617774	0.558099	0.620898
	0.23891	0.566291	0.543503	0.539582	0.21856	0.572336	0.568318	0.538429	0.414649	0.612815	0.551765	0.617149
	0.187909	0.562604	0.549705	0.536096	0.227841	0.592139	0.591418	0.542754	0.389393	0.59437	0.530661	0.604815
	0.147376	0.541401	0.536057	0.514168	0.22812	0.60196	0.588956	0.550964	0.352643	0.55654	0.490395	0.57414
	0.13228	0.481877	0.483064	0.455423	0.219499	0.611581	0.584878	0.566427	0.307742	0.507485	0.443236	0.527664
	0.155258	0.407271	0.410009	0.388825	0.203179	0.624523	0.589046	0.58497	0.257901	0.45717	0.397881	0.478093
	0.206086	0.390133	0.381341	0.386723	0.180887	0.637577	0.595656	0.598764	0.207011	0.405634	0.353878	0.429755
	0.2693	0.428062	0.403036	0.436686	0.155541	0.634492	0.583617	0.596553	0.160827	0.374363	0.332566	0.398501
	0.336953	0.478084	0.440613	0.489041	0.133969	0.58558	0.520632	0.564243	0.1284	0.415433	0.384441	0.428182
	0.403884	0.518356	0.472773	0.524308	0.125542	0.509879	0.43519	0.517049	0.117647	0.522979	0.499468	0.518552
	0.463853	0.549978	0.500635	0.548348	0.131788	0.4921	0.430192	0.503232	0.125971	0.597191	0.568834	0.582765
	0.510273	0.578208	0.531393	0.569306	0.143616	0.526393	0.492363	0.51301	0.145221	0.61473	0.574624	0.596232
	0.537451	0.600713	0.561589	0.585812	0.153398	0.561789	0.54838	0.519769	0.171424	0.610726	0.565226	0.588371
	0.54162	0.6119	0.578264	0.591664	0.158623	0.581384	0.56648	0.525937	0.204095	0.606069	0.564821	0.581235
	0.521751	0.61344	0.576127	0.587853	0.158713	0.59314	0.559615	0.540015	0.241846	0.603174	0.568647	0.581066
	0.480083	0.60893	0.56133	0.580928	0.153608	0.603202	0.549903	0.558457	0.280558	0.599728	0.566487	0.585096
	0.421924	0.602395	0.548694	0.575304	0.143629	0.611944	0.547956	0.572975	0.313903	0.593335	0.555098	0.58664
	0.354543	0.597729	0.54862	0.571959	0.129947	0.613775	0.549255	0.574962	0.335557	0.584878	0.540912	0.583942
	0.285608	0.595077	0.558425	0.569265	0.116298	0.598469	0.543704	0.556426	0.341963	0.576134	0.530195	0.580052
	0.221593	0.589975	0.567694	0.562302	0.107952	0.571823	0.531255	0.52629	0.33346	0.56312	0.517084	0.574327
	0.168036	0.565095	0.556595	0.533653	0.105647	0.563433	0.522897	0.514848	0.312889	0.53614	0.488294	0.557388
	0.134297	0.493544	0.498785	0.458257	0.105215	0.544558	0.493134	0.499702	0.283375	0.491341	0.441626	0.520743
	0.134369	0.399068	0.41044	0.366018	0.10433	0.430939	0.387006	0.404761	0.24741	0.438937	0.390339	0.470125
	0.172244	0.367272	0.363742	0.348978	0.103618	0.242386	0.236001	0.239643	0.207404	0.389892	0.343475	0.418282
	0.234765	0.400156	0.370812	0.402706	0.103537	0.143915	0.173487	0.142498	0.167338	0.36045	0.317187	0.385183
	0.309114	0.455409	0.407266	0.473245	0.104925	0.117421	0.159561	0.108616	0.134973	0.392286	0.352147	0.412413
	0.388835	0.50799	0.452802	0.529788	0.109927	0.0820627	0.109937	0.083672	0.119453	0.486509	0.445078	0.500119
	0.468403	0.548382	0.493988	0.565292	0.118249	0.0719196	0.0830349	0.0843632	0.121805	0.553622	0.507892	0.558968
	0.540702	0.57836	0.52943	0.58645	0.126743	0.104581	0.115394	0.110667	0.134327	0.572617	0.523614	0.566418
	0.597987	0.605299	0.564667	0.604155	0.133081	0.156873	0.190448	0.142859	0.151902	0.575696	0.528067	0.556406
	0.633215	0.629681	0.59475	0.620974	0.136356	0.217399	0.280723	0.179346	0.173933	0.579497	0.537399	0.55139
	0.641247	0.645411	0.60807	0.629617	0.136	0.280131	0.354245	0.225502	0.19987	0.5823	0.546735	0.554607
	0.619935	0.649526	0.603636	0.625416	0.131739	0.326941	0.396262	0.269398	0.226964	0.579048	0.547573	0.55957
	0.571169	0.643691	0.589197	0.614015	0.123856	0.346846	0.417596	0.293361	0.250611	0.566834	0.535883	0.556885
	0.501102	0.63435	0.577333	0.604093	0.114138	0.334375	0.41005	0.28787	0.265974	0.546886	0.516487	0.544262
	0.41888	0.626937	0.575373	0.597976	0.10804	0.265279	0.324687	0.236199	0.270084	0.522971	0.495906	0.528069
	0.334459	0.62133	0.580804	0.591829	0.112294	0.153233	0.174913	0.151999	0.262896	0.496959	0.471981	0.514024
	0.256326	0.61347	0.587027	0.580591	0.12638	0.091234	0.0888436	0.107494	0.246457	0.464055	0.434661	0.495875
	0.191518	0.586581	0.575263	0.54979	0.143914	0.0996344	0.0898754	0.116743	0.22319	0.419525	0.381826	0.461558
	0.150855	0.512728	0.513055	0.47609	0.160398	0.139394	0.139324	0.145402	0.195012	0.37107	0.327289	0.412953
	0.149915	0.415456	0.413554	0.387499	0.174194	0.183754	0.217302	0.174772	0.164038	0.344127	0.295793	0.378007
	0.192768	0.38242	0.357363	0.372399	0.184028	0.232239	0.303848	0.20893	0.135329	0.376674	0.323536	0.403203
	0.264177	0.414736	0.359841	0.425134	0.188218	0.288952	0.374611	0.254764	0.117721	0.461824	0.405804	0.485835
	0.349452	0.468974	0.394803	0.494542	0.185401	0.34288	0.418333	0.304655	0.115661	0.519038	0.466433	0.538104
	0.441178	0.521572	0.442184	0.553049	0.175367	0.377087	0.439482	0.34051	0.122734	0.535764	0.490842	0.541211
	0.533164	0.564516	0.490052	0.593128	0.159192	0.390947	0.449971	0.357279	0.13324	0.541693	0.504343	0.530547
	0.617527	0.598489	0.537135	0.617538	0.140382	0.380009	0.437566	0.350553	0.146513	0.548328	0.515511	0.528073
	0.685459	0.627844	0.584245	0.634189	0.127806	0.311813	0.350771	0.29372	0.162672	0.552086	0.521435	0.532951
	0.728573	0.653322	0.620224	0.648793	0.131762	0.197534	0.200946	0.197193	0.180097	0.546122	0.51844	0.53282
	0.740331	0.67176	0.635046	0.657483	0.151454	0.13792	0.116619	0.149597	0.195657	0.524993	0.501646	0.517823
	0.717504	0.678532	0.632939	0.653922	0.177483	0.151045	0.122742	0.165647	0.205838	0.490091	0.472426	0.489847
	0.661714	0.672745	0.621571	0.642244	0.203225	0.192181	0.180793	0.198711	0.208228	0.451183	0.439817	0.46126
	0.579937	0.661313	0.609335	0.632114	0.226113	0.234431	0.266226	0.223553	0.202433	0.418515	0.408405	0.443831
	0.483035	0.650949	0.602608	0.625685	0.243963	0.278737	0.352944	0.249267	0.189755	0.389014	0.370084	0.431994
	0.383104	0.643259	0.603082	0.618316	0.253768	0.329801	0.417731	0.290349	0.172014	0.351549	0.318204	0.407312
	0.290683	0.634906	0.607348	0.604655	0.252796	0.382043	0.45606	0.342845	0.150666	0.308676	0.264512	0.365597
	0.212679	0.619887	0.60734	0.582624	0.240154	0.423656	0.47687	0.388652	0.128452	0.288291	0.237947	0.336565
	0.155146	0.583603	0.583816	0.544063	0.217342	0.448779	0.490803	0.415709	0.112121	0.33115	0.277851	0.369613
	0.130517	0.505573	0.508822	0.472022	0.187578	0.461003	0.500821	0.42782	0.107333	0.426832	0.375856	0.458563
	0.151131	0.413432	0.40133	0.393982	0.155765	0.447876	0.481269	0.420206	0.110012	0.487375	0.44541	0.512238
	0.209873	0.386602	0.34315	0.386756	0.131215	0.366181	0.377308	0.358148	0.115123	0.49847	0.464735	0.517429
	0.291372	0.41823	0.345234	0.437992	0.126954	0.22834	0.209459	0.244144	0.121839	0.492864	0.462316	0.508943
	0.386117	0.4656	0.378842	0.499396	0.147234	0.149179	0.114284	0.169847	0.130509	0.485042	0.457854	0.499656
	0.488305	0.511998	0.426401	0.550982	0.181295	0.152498	0.109772	0.171055	0.140348	0.471391	0.452742	0.485262
	0.591147	0.555792	0.479503	0.590413	0.218678	0.197705	0.152127	0.217853	0.149471	0.447058	0.439623	0.462393
	0.686036	0.599172	0.537036	0.622054	0.255201	0.255617	0.229174	0.270499	0.155547	0.413795	0.415266	0.433725
	0.763233	0.642253	0.596218	0.650689	0.288579	0.312441	0.327	0.308621	0.156724	0.382044	0.386417	0.410291
	0.813187	0.678052	0.642665	0.672869	0.31551	0.363474	0.41453	0.337509	0.152373	0.359766	0.358602	0.400502
	0.82811	0.699419	0.664551	0.680578	0.331547	0.408436	0.475086	0.369003	0.143124	0.339434	0.325181	0.395233
	0.80384	0.7047	0.665249	0.674522	0.332563	0.447227	0.508535	0.406196	0.130431	0.318247	0.289919	0.384829
	0.741826	0.698002	0.653538	0.665411	0.316952	0.480255	0.525302	0.443266	0.117296	0.326687	0.296216	0.389026
	0.649775	0.685893	0.637545	0.659907	0.286585	0.506344	0.537791	0.471469	0.108935	0.374322	0.358562	0.418422
	0.539985	0.673892	0.625112	0.656378	0.246016	0.523239	0.546714	0.487487	0.108402	0.398921	0.402197	0.42856
	0.426411	0.665396	0.62169	0.650516	0.201076	0.530809	0.545453	0.494897	0.112042	0.386623	0.404788	0.410727
	0.321439	0.658252	0.624911	0.63728	0.159806	0.509963	0.511577	0.479891	0.115179	0.363858	0.389451	0.387807
	0.233303	0.644885	0.624233	0.613929	0.135726	0.410077	0.393765	0.399554	0.115538	0.346668	0.369597	0.37523
	0.168856	0.608158	0.596939	0.572175	0.141665	0.245636	0.212319	0.262709	0.112736	0.335522	0.345475	0.370209
	0.141321	0.525848	0.512071	0.494964	0.174077	0.152784	0.114355	0.183643	0.109062	0.324642	0.314659	0.354051
	0.163378	0.427573	0.392828	0.411864	0.219398	0.163302	0.120828	0.200616	0.10957	0.311848	0.283961	0.320663
	0.226538	0.397417	0.332564	0.403399	0.268469	0.22853	0.182614	0.270789	0.116436	0.303079	0.269577	0.296582
	0.313844	0.42516	0.338731	0.452307	0.317299	0.309595	0.279097	0.344891	0.125361	0.304474	0.269737	0.293555
	0.415283	0.465047	0.375589	0.506169	0.36251	0.385921	0.388411	0.399363	0.133073	0.309159	0.271476	0.297287
	0.525013	0.505286	0.426808	0.549548	0.399379	0.44715	0.477694	0.43503	0.137256	0.31405	0.273946	0.302338
	0.635927	0.549828	0.486261	0.585851	0.421986	0.489034	0.53322	0.45842	0.13497	0.33721	0.300931	0.325981
	0.738802	0.601453	0.550592	0.622167	0.425013	0.514062	0.559236	0.475306	0.133304	0.379172	0.35478	0.36782
	0.823138	0.658792	0.61631	0.66384	0.406242	0.532262	0.569547	0.49293	0.147807	0.396345	0.38399	0.386876
	0.878435	0.708107	0.671009	0.698366	0.367757	0.550077	0.57604	0.512323	0.173708	0.379137	0.377024	0.370058
	0.895846	0.731928	0.698331	0.70672	0.315301	0.565819	0.578822	0.528399	0.197977	0.358974	0.361306	0.349646
	0.87039	0.731239	0.696521	0.695769	0.256692	0.576044	0.574263	0.537708	0.214452	0.354591	0.348922	0.34977
	0.803372	0.72033	0.678331	0.685379	0.199841	0.580873	0.566621	0.541486	0.222069	0.355312	0.330867	0.361047
	0.703181	0.708456	0.656673	0.682824	0.152286	0.558413	0.533883	0.522431	0.221069	0.348147	0.299463	0.370896
	0.583453	0.698051	0.640048	0.683983	0.123949	0.447702	0.404918	0.428912	0.212243	0.338271	0.265105	0.383217
	0.459726	0.690008	0.633267	0.681992	0.125526	0.261732	0.196386	0.272087	0.196725	0.332285	0.241786	0.396108
	0.345739	0.681738	0.634072	0.669655	0.156752	0.148178	0.0832455	0.178185	0.176077	0.323579	0.229759	0.395398
	0.250547	0.666158	0.631463	0.644248	0.206095	0.131675	0.0847449	0.170625	0.152441	0.316101	0.236298	0.379259
	0.181273	0.626386	0.6009	0.598739	0.264045	0.173055	0.131998	0.22096	0.131409	0.340402	0.288187	0.365936
	0.15126	0.540451	0.510302	0.516966	0.326026	0.253714	0.211424	0.305021	0.125782	0.40498	0.380676	0.376198
	0.173389	0.438242	0.385517	0.428919	0.388448	0.352567	0.326687	0.391265	0.145492	0.459552	0.449966	0.408221
	0.238739	0.405426	0.325717	0.416628	0.446596	0.44279	0.446289	0.456939	0.180847	0.471075	0.467894	0.432786
	0.329151	0.433626	0.338291	0.464255	0.494146	0.51032	0.533786	0.498517	0.21758	0.44545	0.445715	0.426285
	0.434071	0.475705	0.383042	0.517507	0.523734	0.551921	0.581175	0.519636	0.247531	0.41678	0.415322	0.406041
	0.547814	0.518064	0.44142	0.559242	0.528999	0.573416	0.601815	0.52882	0.266838	0.40794	0.396032	0.399658
	0.663287	0.563724	0.505751	0.59347	0.507141	0.584612	0.609831	0.536213	0.27423	0.409725	0.379812	0.406113
	0.770966	0.61472	0.570224	0.6281	0.460323	0.593346	0.61186	0.546299	0.270556	0.403626	0.34984	0.413393
	0.859863	0.671275	0.634625	0.668462	0.395354	0.603292	0.608497	0.557856	0.257706	0.388343	0.305942	0.421377
	0.918732	0.720613	0.691324	0.700137	0.322074	0.614366	0.602369	0.568018	0.237758	0.373285	0.264591	0.427881
	0.937779	0.742702	0.720381	0.704654	0.250671	0.62455	0.599684	0.575615	0.212669	0.357837	0.237657	0.421558
	0.911256	0.741	0.717871	0.695054	0.190272	0.606531	0.570589	0.560564	0.18451	0.339903	0.231206	0.399821
	0.840403	0.733207	0.699205	0.690766	0.152019	0.493937	0.433258	0.468979	0.155905	0.328787	0.248033	0.368429
	0.734505	0.725657	0.676476	0.693939	0.149125	0.298232	0.20547	0.310054	0.131742	0.336375	0.285011	0.339351
[truncated: 2,754 more rows]

## Sheet: Fig. 2f
	Fig. 2f Distribution of linear correlation coefficients (r) between voxel-wise BOLD and HbO/HbR/HbT
	Linear correlation of BOLD to HbO (r)	Linear correlation of BOLD to HbR (r)	Linear correlation of BOLD to HbT (r)
	0.350409	0.350114	0.376225
	0.519613	0.524474	0.496172
	0.407372	0.381524	0.399678
	0.284841	0.258566	0.347489
	0.365474	0.456758	0.380513
	0.427622	0.44382	0.369678
	0.468375	0.36648	0.421779
	0.220052	0.217095	0.257903
	0.441532	0.411972	0.444929
	0.347753	0.336056	0.358548
	0.312285	0.248337	0.333064
	0.390421	0.376183	0.323058
	0.255934	0.259314	0.236486
	0.181929	0.179288	0.126008
	0.453906	0.416657	0.439285
	0.533463	0.462273	0.4508
	0.331207	0.432272	0.322436
	0.183949	0.0520072	0.160492
	0.253653	0.276068	0.24408
	0.321453	0.359581	0.32522
	0.151556	0.0924463	0.177534
	0.479215	0.412709	0.514871
	0.383391	0.390305	0.329036
	0.153482	0.130451	0.200434
	0.278399	0.33242	0.267602
	0.19319	0.251741	0.182544
	0.390485	0.346097	0.395621
	0.321303	0.255456	0.379063
	0.200112	0.190786	0.205305
	0.190933	0.202851	0.174397
	0.3354	0.332793	0.343704
	0.44971	0.440973	0.452224
	0.272226	0.298442	0.246655
	0.202304	0.199498	0.219704
	0.367516	0.374371	0.335808
	0.470325	0.453165	0.455998
	0.438865	0.400226	0.433307
	0.41312	0.454012	0.402164
	0.288538	0.288755	0.286454
	0.17903	0.160958	0.197129
	0.29881	0.246269	0.340525
	0.328265	0.29127	0.337283
	0.302542	0.323768	0.320863
	0.246084	0.243611	0.274016
	0.342193	0.252808	0.366218
	0.211171	0.177992	0.201227
	0.333338	0.310923	0.348675
	0.270047	0.263621	0.266203
	0.258148	0.273308	0.240814
	0.156733	0.131415	0.144503
	0.382105	0.368226	0.424772
	0.413109	0.396896	0.405051
	0.398509	0.423673	0.347564
	0.399278	0.404601	0.419743
	0.439033	0.396579	0.421704
	0.427053	0.447269	0.416851
	0.394479	0.485163	0.377286
	0.238267	0.246049	0.246032
	0.291198	0.283636	0.283672
	0.285891	0.290202	0.27766
	0.238452	0.282837	0.179853
	0.316102	0.296201	0.317794
	0.0787448	0.164759	0.0238818
	-0.0213749	-0.0317715	0.00429242
	0.37451	0.261297	0.365241
	0.391737	0.359134	0.383312
	0.464145	0.459992	0.430312
	0.260814	0.219771	0.310682
	0.32898	0.293858	0.317406
	0.174057	0.210296	0.167661
mean	0.317611	0.308442	0.313921
median	0.324859	0.297322	0.33105

## Sheet: Fig. 2g
	Fig. 2g Cross-correlation of BOLD and HbO/HbR/HbT seed-maps for positive connections
	CC of BOLD to HbO	CC of BOLD to HbR	CC of BOLD to HbT
	0.591231	0.586638	0.587298		Paired t-test
	0.482556	0.453806	0.496843			p-value	Cohen's d
	0.556726	0.556647	0.569201		HbO vs HbR	1.1152e-05	0.144 ± 0.064
	0.583109	0.544362	0.615826		HbT vs HbO	0.575048	-0.002 ± 0.060
	0.630366	0.614891	0.666667		HbT vs HbR	0.00032976	0.161 ± 0.091
	0.612401	0.585823	0.677819
	0.510007	0.496719	0.540399
	0.502538	0.4542	0.533165
	0.483173	0.462017	0.512349
	0.618288	0.585698	0.655609
	0.558861	0.557988	0.600956
	0.465811	0.426795	0.486217
	0.622085	0.609037	0.583131
	0.716477	0.696058	0.716002
	0.646595	0.647652	0.643309
	0.650941	0.619337	0.655489
	0.700637	0.706371	0.697236
	0.660153	0.627772	0.647305
	0.647631	0.618694	0.63418
	0.52903	0.550228	0.547884
	0.618306	0.596093	0.601494
	0.603234	0.579909	0.599118
	0.619527	0.610875	0.629031
	0.578114	0.577783	0.59319
	0.620365	0.604499	0.659688
	0.67906	0.672592	0.676269
	0.557223	0.554727	0.546938
	0.666362	0.679732	0.61981
	0.578747	0.591604	0.565985
	0.653756	0.633636	0.670945
	0.638552	0.631764	0.600575
	0.661461	0.647917	0.658289
	0.635482	0.643227	0.642727
	0.599974	0.59336	0.592763
	0.62506	0.621899	0.617098
	0.596333	0.593236	0.625335
	0.529367	0.517861	0.581682
	0.558522	0.554255	0.534733
	0.44603	0.443658	0.463172
	0.497497	0.496828	0.513013
	0.576455	0.580571	0.589624
	0.659927	0.664298	0.674258
	0.359591	0.343823	0.370606
	0.623668	0.578397	0.609513
	0.547479	0.541621	0.561853
	0.442067	0.427928	0.43988
	0.49045	0.496565	0.480171
	0.452373	0.464214	0.476896
	0.52147	0.50216	0.538947
	0.441364	0.410326	0.453155
	0.644247	0.679662	0.639099
	0.685921	0.650469	0.681182
	0.587353	0.60002	0.583208
	0.619824	0.630252	0.599756
	0.565314	0.554163	0.565285
	0.632473	0.637766	0.635169
	0.600764	0.533704	0.608525
	0.647649	0.659435	0.644652
	0.599053	0.668446	0.585341
	0.572109	0.6158	0.587364
	0.61572	0.661646	0.579938
	0.569232	0.575818	0.553367
	0.698232	0.658639	0.686026
	0.581853	0.524851	0.576116
	0.712627	0.706241	0.668693
	0.69993	0.666424	0.718639
	0.649229	0.655564	0.648015
	0.597034	0.544713	0.598089
	0.708909	0.713878	0.701517
	0.618883	0.583031	0.605198
	0.686264	0.667085	0.653568
	0.479649	0.488338	0.453908
	0.612317	0.61924	0.605276
	0.514426	0.530376	0.512816
	0.651689	0.621607	0.658816
	0.55338	0.507463	0.55686
	0.652575	0.594249	0.664866
	0.605827	0.63591	0.611158
	0.595524	0.569376	0.590889
	0.62313	0.60343	0.620445
	0.558884	0.556512	0.563592
	0.650874	0.691954	0.643769
	0.611487	0.624533	0.580107
	0.704617	0.695338	0.676993
	0.561652	0.558466	0.572076
	0.605899	0.619339	0.602651
	0.567187	0.550107	0.557123
	0.663177	0.714449	0.631801
	0.598907	0.496189	0.564233
	0.545254	0.54378	0.568126
	0.595156	0.518132	0.515955
	0.610401	0.566389	0.625901
	0.570993	0.571703	0.576518
	0.574709	0.57315	0.579651
	0.590531	0.5951	0.630545
	0.678101	0.681518	0.725218
	0.551265	0.544337	0.550244
	0.564305	0.547067	0.613463
	0.584054	0.55129	0.613379
	0.609259	0.584466	0.621788
	0.617987	0.594226	0.632167
	0.558001	0.53159	0.594831
	0.661783	0.630518	0.666263
	0.554018	0.559164	0.549506
	0.483505	0.475825	0.4937
	0.520556	0.519562	0.523165
	0.518489	0.514281	0.499829
	0.571304	0.553895	0.572304
	0.606263	0.561356	0.592488
	0.618155	0.589601	0.620986
	0.544894	0.545556	0.510432
	0.488148	0.513703	0.48693
	0.5184	0.506556	0.523533
	0.491451	0.50311	0.473555
	0.597679	0.597741	0.597939
	0.505241	0.502412	0.485587
	0.602887	0.603019	0.609055
	0.572496	0.589254	0.578085
	0.45287	0.457918	0.444751
	0.516738	0.506185	0.520551
	0.53923	0.515191	0.528763
	0.570046	0.563917	0.559678
	0.620868	0.62333	0.606766
	0.492967	0.468771	0.489729
	0.519192	0.507611	0.525563
	0.587851	0.563487	0.564898
	0.602693	0.609917	0.599067
	0.572625	0.546955	0.558263
Mean Value	0.585395	0.575407	0.586476
SEM	0.00593084	0.00624601	0.00583844

## Sheet: Fig. 2h
	Fig. 2h Cross-correlation of BOLD and HbO/HbR/HbT seed-maps for negative connections
	CC of BOLD to HbO	CC of BOLD to HbR	CC of BOLD to HbT
	0.299366	0.216497	0.380166		Paired t-test
	0.244001	0.18219	0.317624			p-value	Cohen's d
	0.411609	0.395331	0.41031		HbO vs HbR	8.1289e-17	0.390 ± 0.090
	0.319838	0.278046	0.361263		HbT vs HbO	8.38355e-08	0.165 ± 0.060
	0.396738	0.368166	0.417653		HbT vs HbR	1.32256e-21	0.577 ± 0.128
	0.323553	0.296641	0.392742
	0.248347	0.231406	0.244507
	0.293999	0.240388	0.330256
	0.284279	0.228263	0.339158
	0.326155	0.249874	0.376945
	0.337241	0.310606	0.367038
	0.308614	0.273425	0.299423
	0.266538	0.286024	0.277041
	0.267143	0.217351	0.305129
	0.368987	0.400144	0.374101
	0.217303	0.195417	0.231056
	0.0948189	0.103111	0.0987845
	0.179133	0.202307	0.216836
	0.173148	0.186475	0.176432
	0.0895069	0.0898675	0.0999222
	0.125485	0.100385	0.136512
	0.210678	0.16452	0.249672
	0.229798	0.178525	0.236551
	0.127684	0.123069	0.134563
	0.198729	0.221381	0.235809
	0.117988	0.107309	0.165797
	0.15084	0.178097	0.157739
	0.258535	0.194289	0.316037
	0.233505	0.207339	0.311058
	0.18219	0.163999	0.200283
	0.107912	0.122756	0.149105
	0.196698	0.1298	0.275896
	0.244909	0.265317	0.303469
	0.442234	0.301516	0.447921
	0.284676	0.16311	0.319313
	0.252743	0.247192	0.279019
	0.416027	0.339266	0.449289
	0.195466	0.18443	0.200613
	0.335477	0.304949	0.387085
	0.336185	0.312002	0.378033
	0.271331	0.248718	0.29665
	0.398199	0.388111	0.399421
	0.314926	0.30742	0.334085
	0.104311	0.0841525	0.209637
	0.311069	0.275047	0.340376
	0.274003	0.213373	0.31421
	0.386754	0.356005	0.382978
	0.350157	0.311641	0.39461
	0.136357	0.129553	0.157951
	0.280151	0.269321	0.280216
	0.203881	0.240743	0.238617
	0.360704	0.265123	0.328098
	0.17718	0.209907	0.207333
	0.249069	0.292845	0.271299
	0.370458	0.304873	0.426266
	0.357947	0.324496	0.332575
	0.282523	0.173243	0.302234
	0.349706	0.262862	0.301582
	0.172099	0.143159	0.1786
	0.303271	0.215416	0.358365
	0.32048	0.290797	0.320336
	0.454902	0.400395	0.464694
	0.309997	0.273231	0.292386
	0.267315	0.266751	0.311444
	0.169347	0.168016	0.169385
	0.310138	0.242862	0.318961
	0.355168	0.282702	0.354014
	0.174633	0.156918	0.173398
	0.21591	0.15913	0.224408
	0.359032	0.346815	0.353767
	0.241474	0.176064	0.262734
	0.187438	0.146994	0.177323
	0.166502	0.163709	0.181377
	0.330148	0.3149	0.338848
	0.459637	0.367376	0.484327
	0.245222	0.26021	0.257176
	0.350188	0.272296	0.317714
	0.349175	0.380367	0.347726
	0.407253	0.31082	0.424805
	0.480644	0.432695	0.468366
	0.40212	0.301578	0.416725
	0.348111	0.3314	0.337651
	0.511569	0.417805	0.510391
	0.212262	0.167316	0.235028
	0.318049	0.268628	0.334481
	0.365788	0.347799	0.386742
	0.273217	0.288705	0.266764
	0.29181	0.318643	0.285906
	0.29997	0.207884	0.310338
	0.249417	0.182532	0.273653
	0.221678	0.165643	0.23726
	0.176484	0.195483	0.271481
	0.359908	0.332263	0.32072
	0.241568	0.253874	0.236672
	0.383682	0.272727	0.316771
	0.267886	0.242162	0.345602
	0.138765	0.122612	0.18152
	0.188463	0.180842	0.191764
	0.290715	0.276111	0.263888
	0.314997	0.227214	0.326755
	0.132542	0.134801	0.133596
	0.354892	0.250814	0.30342
	0.308134	0.229643	0.329812
	0.286536	0.28706	0.274935
	0.304328	0.221712	0.313324
	0.401829	0.383476	0.394076
	0.389065	0.386913	0.391241
	0.366796	0.346868	0.35892
	0.376	0.304965	0.382621
	0.350914	0.220246	0.33766
	0.235908	0.22405	0.261412
	0.254048	0.211127	0.254599
	0.394756	0.356546	0.392271
	0.256365	0.262714	0.264854
	0.329907	0.336896	0.328482
	0.205932	0.153359	0.204546
	0.379614	0.311197	0.386484
	0.417804	0.351202	0.40243
	0.387209	0.353599	0.352063
	0.322008	0.278371	0.32131
	0.215728	0.217131	0.209325
	0.374201	0.36066	0.361282
	0.376822	0.302233	0.363487
	0.373126	0.363081	0.381242
	0.315497	0.307487	0.328568
	0.330675	0.291468	0.325755
	0.324041	0.312876	0.323107
	0.293214	0.304481	0.30087
Mean Value	0.287665	0.254344	0.302189
SEM	0.00793116	0.00708008	0.00749729

## Sheet: Fig. 3d-f
	Fig. 3d-f RRC values (r > 0.1) obtained from BOLD and fOA-derived components for connection edges
	BOLD RRC Value	Corresponding HbO RRC Value	Corresponding HbR RRC Value	Corresponding HbT RRC Value		Linear correlation coefficient (r) of BOLD to fOA
	0.352048	0.912174	0.900299	0.905688		HbO	HbR	HbT
	0.178719	0.611027	0.624791	0.575015		0.7459	0.7296	0.7669
	0.12896	0.247592	0.340312	0.17291
	0.206027	0.561941	0.596473	0.542966
	0.350041	0.705659	0.691134	0.689868
	0.318375	0.819259	0.825502	0.804832
	0.22954	0.27402	0.218085	0.293551
	0.189376	0.213596	0.201203	0.211038
	0.226014	0.173745	0.123035	0.213271
	0.121863	0.829101	0.78362	0.829414
	0.139019	0.46783	0.476788	0.42535
	0.125972	0.483082	0.465319	0.452319
	0.352048	0.912174	0.900299	0.905688
	0.988072	0.999902	0.996539	0.99628
	0.111004	0.675413	0.649201	0.670793
	0.110224	0.169949	0.136867	0.175981
	0.105591	0.134857	0.156484	0.123836
	0.158169	0.151418	0.110526	0.189526
	0.435216	0.891877	0.854101	0.885211
	0.175984	0.698369	0.589385	0.678902
	0.232924	0.79234	0.776171	0.794385
	0.265505	0.439307	0.450105	0.402993
	0.132339	0.491889	0.484257	0.465726
	0.178719	0.611027	0.624791	0.575015
	0.988898	0.999255	0.997465	0.992909
	0.457889	0.555065	0.580566	0.549488
	0.466534	0.743486	0.727841	0.726607
	0.237332	0.613099	0.630526	0.578502
	0.456905	0.51048	0.480337	0.544804
	0.165126	0.234399	0.207392	0.266022
	0.177077	0.228314	0.192779	0.241518
	0.22784	0.283601	0.258196	0.317505
	0.167044	0.213555	0.1775	0.252585
	0.181273	0.162911	0.17356	0.164509
	0.135899	0.245832	0.171285	0.291545
	0.199787	0.11501	0.16342	0.131184
	0.12896	0.247592	0.340312	0.17291
	0.457889	0.555065	0.580566	0.549488
	0.989086	0.998876	0.99887	0.99939
	0.120127	0.51328	0.608401	0.406721
	0.179269	0.272725	0.28332	0.264853
	0.263289	0.503144	0.572663	0.456626
	0.138042	0.550443	0.621221	0.424439
	0.39386	0.368427	0.328575	0.419841
	0.273046	0.442111	0.392759	0.488575
	0.13793	0.307614	0.264663	0.364109
	0.153976	0.408368	0.384517	0.386434
	0.240778	0.545325	0.554203	0.528996
	0.10679	0.528721	0.610614	0.403481
	0.206027	0.561941	0.596473	0.542966
	0.120127	0.51328	0.608401	0.406721
	0.986182	0.997351	0.999944	0.990384
	0.388664	0.724438	0.748473	0.696929
	0.534805	0.701817	0.795185	0.593746
	0.216318	0.41562	0.588659	0.280519
	0.350041	0.705659	0.691134	0.689868
	0.466534	0.743486	0.727841	0.726607
	0.179269	0.272725	0.28332	0.264853
	0.987227	0.998456	0.993574	0.997766
	0.255082	0.451753	0.444571	0.423992
	0.473283	0.589108	0.546749	0.622653
	0.3373	0.467949	0.449533	0.507129
	0.207831	0.325257	0.302376	0.348253
	0.147268	0.158182	0.11497	0.183717
	0.318375	0.819259	0.825502	0.804832
	0.111004	0.675413	0.649201	0.670793
	0.237332	0.613099	0.630526	0.578502
	0.263289	0.503144	0.572663	0.456626
	0.388664	0.724438	0.748473	0.696929
	0.255082	0.451753	0.444571	0.423992
	0.987723	0.994026	0.991386	0.99904
	0.147861	0.339355	0.470523	0.190995
	0.188651	0.198656	0.148007	0.217255
	0.138042	0.550443	0.621221	0.424439
	0.534805	0.701817	0.795185	0.593746
	0.147861	0.339355	0.470523	0.190995
	0.98628	0.994703	0.997822	0.99723
	0.28929	0.675823	0.736598	0.633183
	0.102422	0.370499	0.455673	0.315109
	0.11932	0.478389	0.573536	0.435428
	0.383922	0.673077	0.746634	0.643091
	0.174383	0.498953	0.561833	0.482624
	0.660264	0.844825	0.877522	0.815625
	0.22954	0.27402	0.218085	0.293551
	0.110224	0.169949	0.136867	0.175981
	0.456905	0.51048	0.480337	0.544804
	0.39386	0.368427	0.328575	0.419841
	0.473283	0.589108	0.546749	0.622653
	0.188651	0.198656	0.148007	0.217255
	0.988447	0.994818	0.99059	0.995059
	0.429631	0.594915	0.566896	0.603113
	0.448167	0.591697	0.591936	0.573287
	0.461651	0.534463	0.516003	0.554718
	0.31661	0.477016	0.462127	0.517516
	0.254454	0.337524	0.348815	0.359778
	0.344342	0.515142	0.497239	0.527152
	0.244529	0.233791	0.262464	0.235703
	0.131827	0.154591	0.205709	0.174057
	0.189376	0.213596	0.201203	0.211038
	0.105591	0.134857	0.156484	0.123836
	0.165126	0.234399	0.207392	0.266022
	0.3373	0.467949	0.449533	0.507129
	0.429631	0.594915	0.566896	0.603113
	0.360207	0.519328	0.521064	0.49834
	0.226014	0.173745	0.123035	0.213271
	0.158169	0.151418	0.110526	0.189526
	0.177077	0.228314	0.192779	0.241518
	0.207831	0.325257	0.302376	0.348253
	0.448167	0.591697	0.591936	0.573287
	0.360207	0.519328	0.521064	0.49834
	0.988817	0.99824	0.991537	0.999222
	0.18484	0.203412	0.199341	0.200346
	0.17582	0.301663	0.261988	0.32265
	0.240893	0.467308	0.455671	0.461543
	0.155814	0.197641	0.162708	0.187117
	0.22784	0.283601	0.258196	0.317505
	0.273046	0.442111	0.392759	0.488575
	0.461651	0.534463	0.516003	0.554718
	0.18484	0.203412	0.199341	0.200346
	0.739077	0.751245	0.750835	0.761231
	0.701919	0.819532	0.808477	0.801576
	0.333306	0.453539	0.404504	0.490956
	0.482748	0.611533	0.599015	0.606286
	0.203652	0.571694	0.579119	0.577168
	0.167044	0.213555	0.1775	0.252585
	0.13793	0.307614	0.264663	0.364109
	0.31661	0.477016	0.462127	0.517516
	0.17582	0.301663	0.261988	0.32265
	0.739077	0.751245	0.750835	0.761231
	0.575838	0.680694	0.659287	0.694623
	0.463494	0.662993	0.604356	0.669862
	0.258063	0.312096	0.302338	0.339065
	0.177159	0.47602	0.484208	0.475307
	0.106059	0.148671	0.203979	0.135123
	0.124006	0.585464	0.567322	0.57095
	0.181273	0.162911	0.17356	0.164509
	0.153976	0.408368	0.384517	0.386434
	0.254454	0.337524	0.348815	0.359778
	0.701919	0.819532	0.808477	0.801576
	0.575838	0.680694	0.659287	0.694623
	0.166638	0.358107	0.290821	0.423579
	0.58058	0.648087	0.631604	0.616702
	0.358368	0.673519	0.648038	0.661881
	0.206579	0.505387	0.516182	0.496651
	0.135899	0.245832	0.171285	0.291545
	0.147268	0.158182	0.11497	0.183717
	0.344342	0.515142	0.497239	0.527152
	0.240893	0.467308	0.455671	0.461543
	0.333306	0.453539	0.404504	0.490956
	0.463494	0.662993	0.604356	0.669862
	0.166638	0.358107	0.290821	0.423579
	0.986809	0.998422	0.997661	0.997712
	0.111265	0.247909	0.198928	0.267858
	0.199787	0.11501	0.16342	0.131184
	0.240778	0.545325	0.554203	0.528996
	0.244529	0.233791	0.262464	0.235703
	0.482748	0.611533	0.599015	0.606286
	0.258063	0.312096	0.302338	0.339065
	0.58058	0.648087	0.631604	0.616702
	0.985904	0.994536	0.992446	0.997098
	0.504478	0.752213	0.748195	0.753939
	0.131938	0.685119	0.710976	0.624486
	0.105352	0.330277	0.360262	0.340716
	0.28929	0.675823	0.736598	0.633183
	0.985336	0.993217	0.999858	0.990812
	0.191067	0.667876	0.658937	0.641424
	0.569161	0.839307	0.841564	0.831738
	0.523149	0.864705	0.85394	0.862037
	0.30665	0.794173	0.759338	0.784271
	0.629242	0.897944	0.908581	0.886731
	0.131827	0.154591	0.205709	0.174057
	0.203652	0.571694	0.579119	0.577168
	0.177159	0.47602	0.484208	0.475307
	0.358368	0.673519	0.648038	0.661881
	0.111265	0.247909	0.198928	0.267858
	0.504478	0.752213	0.748195	0.753939
	0.987417	0.995427	0.991616	0.990766
	0.319985	0.627749	0.67056	0.581791
	0.394971	0.681091	0.68607	0.657565
	0.396819	0.58846	0.591081	0.581076
	0.102422	0.370499	0.455673	0.315109
	0.106059	0.148671	0.203979	0.135123
	0.131938	0.685119	0.710976	0.624486
	0.191067	0.667876	0.658937	0.641424
	0.319985	0.627749	0.67056	0.581791
	0.989129	0.992239	0.99189	0.993514
	0.265979	0.3708	0.434741	0.34488
	0.308493	0.801647	0.791319	0.781786
	0.128096	0.26004	0.307967	0.241372
	0.245281	0.712447	0.69803	0.690643
	0.207924	0.69712	0.658964	0.673524
	0.199022	0.598927	0.607662	0.578082
	0.394971	0.681091	0.68607	0.657565
	0.265979	0.3708	0.434741	0.34488
	0.986994	0.99773	0.996894	0.990652
	0.434781	0.744644	0.744546	0.727029
	0.11932	0.478389	0.573536	0.435428
	0.569161	0.839307	0.841564	0.831738
	0.308493	0.801647	0.791319	0.781786
	0.985054	0.99269	0.991244	0.994005
	0.444008	0.823011	0.820209	0.81129
	0.289708	0.781547	0.752411	0.772794
	0.246735	0.722587	0.739851	0.721475
	0.124006	0.585464	0.567322	0.57095
	0.206579	0.505387	0.516182	0.496651
	0.105352	0.330277	0.360262	0.340716
	0.396819	0.58846	0.591081	0.581076
	0.128096	0.26004	0.307967	0.241372
	0.434781	0.744644	0.744546	0.727029
	0.985553	0.991623	0.997954	0.998246
	0.121863	0.829101	0.78362	0.829414
	0.435216	0.891877	0.854101	0.885211
	0.989884	0.998659	0.995823	0.993406
	0.573767	0.828558	0.749663	0.835824
	0.405863	0.7085	0.689948	0.696742
	0.119342	0.409075	0.406365	0.369751
	0.120878	0.255906	0.271987	0.189345
	0.130463	0.328236	0.307945	0.275318
	0.175984	0.698369	0.589385	0.678902
	0.573767	0.828558	0.749663	0.835824
	0.356496	0.642894	0.631048	0.609664
	0.261188	0.455285	0.470501	0.397424
	0.108589	0.262735	0.245791	0.194887
	0.194218	0.322551	0.295164	0.245739
	0.232924	0.79234	0.776171	0.794385
	0.405863	0.7085	0.689948	0.696742
	0.356496	0.642894	0.631048	0.609664
	0.42675	0.775861	0.769639	0.771896
	0.184254	0.596326	0.586015	0.587532
	0.429488	0.682004	0.674931	0.669756
	0.119342	0.409075	0.406365	0.369751
	0.261188	0.455285	0.470501	0.397424
	0.42675	0.775861	0.769639	0.771896
	0.989659	0.990065	0.993938	0.991824
	0.228971	0.733795	0.680105	0.755348
	0.782057	0.832299	0.812372	0.835097
	0.139019	0.46783	0.476788	0.42535
	0.265505	0.439307	0.450105	0.402993
	0.155814	0.197641	0.162708	0.187117
	0.120878	0.255906	0.271987	0.189345
	0.108589	0.262735	0.245791	0.194887
	0.184254	0.596326	0.586015	0.587532
	0.228971	0.733795	0.680105	0.755348
	0.988641	0.998985	0.991881	0.992122
	0.294293	0.895796	0.856633	0.905731
	0.125972	0.483082	0.465319	0.452319
	0.132339	0.491889	0.484257	0.465726
	0.130463	0.328236	0.307945	0.275318
	0.194218	0.322551	0.295164	0.245739
	0.429488	0.682004	0.674931	0.669756
	0.782057	0.832299	0.812372	0.835097
	0.294293	0.895796	0.856633	0.905731
	0.987305	0.99966	0.995036	0.990645
	0.383922	0.673077	0.746634	0.643091
	0.523149	0.864705	0.85394	0.862037
	0.245281	0.712447	0.69803	0.690643
	0.444008	0.823011	0.820209	0.81129
	0.76706	0.918579	0.906968	0.911768
	0.336905	0.787754	0.798823	0.781668
	0.174383	0.498953	0.561833	0.482624
	0.30665	0.794173	0.759338	0.784271
	0.207924	0.69712	0.658964	0.673524
	0.289708	0.781547	0.752411	0.772794
	0.76706	0.918579	0.906968	0.911768
	0.190257	0.659116	0.647172	0.670337
	0.10679	0.528721	0.610614	0.403481
	0.216318	0.41562	0.588659	0.280519
	0.660264	0.844825	0.877522	0.815625
	0.629242	0.897944	0.908581	0.886731
	0.199022	0.598927	0.607662	0.578082
	0.246735	0.722587	0.739851	0.721475
	0.336905	0.787754	0.798823	0.781668
	0.190257	0.659116	0.647172	0.670337

## Sheet: SFig. 4d
	SFig. 4d. Between-halves correlation coefficient (r) for 14 seeds
	HbO	HbR	HbT	BOLD
	0.886441	0.798432	0.906454	0.743875
	0.878257	0.793005	0.877137	0.573577
	0.919746	0.869633	0.931423	0.728336
	0.894164	0.872036	0.893357	0.700095
	0.933273	0.820224	0.942688	0.740841
	0.928708	0.865253	0.932387	0.743104
	0.955573	0.922795	0.951362	0.699624
	0.951454	0.895711	0.957099	0.661337
	0.938683	0.922129	0.93932	0.806643
	0.947956	0.914666	0.952674	0.77197
	0.95583	0.930811	0.954527	0.652226
	0.95027	0.918317	0.960124	0.732997
	0.895444	0.82378	0.892658	0.816216
	0.902273	0.808445	0.899204	0.801421
mean	0.924148	0.868231	0.927887	0.72659
median	0.930991	0.870834	0.935853	0.736919

## Sheet: SFig. 5b
	SFig. 5b Correlation between concurrent and standalone measurements (r)
	HbO	HbR	HbT
	0.543979	0.663372	0.477652		Paired t-test
	0.553262	0.621954	0.520299			p-value
	0.722001	0.585624	0.755002		HbO vs HbR	0.107447
	0.649483	0.632929	0.695098		HbO vs HbT	0.462356
	0.7617	0.631516	0.754226		HbT vs HbR	0.146856
	0.772384	0.565129	0.824649
	0.866147	0.799475	0.847269
	0.703754	0.661301	0.789986
	0.798903	0.720721	0.864574
	0.814719	0.740991	0.839516
	0.852875	0.805141	0.862291
	0.791742	0.791243	0.80919
	0.612561	0.702366	0.561802
	0.633746	0.573115	0.604391
mean	0.719804	0.678206	0.728996
SEM	0.0249975	0.022237	0.0302587

## Sheet: SFig. 7
	SFig. 7a: Local variance of fOA seed-maps				SFig. 7b: Gradient magnitude of fOA seed-maps
	HbO	HbR	HbT		HbO	HbR	HbT
	0.00216821	0.00265729	0.00199575		0.0327365	0.0364145	0.0317335
	0.00336709	0.00610374	0.00198639		0.0390412	0.0510789	0.0308908
	0.00397242	0.00924598	0.00259568		0.0427122	0.060953	0.0377258		Local Variance, paired t-test
	0.00513778	0.00937846	0.00286025		0.0483548	0.0616511	0.0369383			p-value
	0.00522639	0.0117247	0.0026615		0.0466221	0.0675086	0.0376768		HbO vs HbR	4.98082e-18
	0.00661607	0.0132533	0.00377778		0.0559852	0.0718578	0.0431423		HbO vs HbT	0.0115888
	0.0029796	0.00351143	0.00449306		0.0386052	0.0422419	0.0432472		HbT vs HbR	8.88018e-08
	0.00319841	0.00518544	0.00222965		0.0390544	0.0469093	0.034683
	0.00559144	0.00981779	0.00244327		0.0465284	0.0584319	0.0367228
	0.00419676	0.00719154	0.00246288		0.0424721	0.0529417	0.0368877		Gradient magnitude, paired t-test
	0.00228945	0.00290562	0.00222305		0.0350442	0.0384268	0.0351443			p-value
	0.00376022	0.00480717	0.00235806		0.0412932	0.045293	0.0362622		HbO vs HbR	6.31988e-24
	0.00189623	0.00323255	0.00559629		0.0304587	0.0374019	0.0444174		HbO vs HbT	2.79606e-05
	0.00450488	0.00919576	0.00244181		0.0403848	0.0559333	0.0344386		HbT vs HbR	1.94237e-08
	0.00191313	0.00249825	0.00189178		0.0194935	0.0231142	0.0192611
	0.00175591	0.00285679	0.0019731		0.0179377	0.022093	0.0195395
	0.00249782	0.00326716	0.00225199		0.0234617	0.0257446	0.0221564
	0.0016957	0.00266112	0.00174794		0.019146	0.0234459	0.0196346
	0.00234349	0.00357626	0.00159524		0.0215425	0.0250887	0.01906
	0.00216757	0.00285063	0.0030867		0.0206706	0.0222223	0.0215209
	0.00264258	0.00325953	0.00411197		0.0231158	0.0250004	0.0219015
	0.00193182	0.00296799	0.00387949		0.021085	0.0240776	0.0211031
	0.00228285	0.00300457	0.00405134		0.0221414	0.0238196	0.0215667
	0.0016401	0.00209485	0.00170025		0.0198718	0.021053	0.0205302
	0.00183805	0.00228613	0.00179364		0.0198209	0.0215467	0.0198523
	0.0022003	0.00268708	0.00171364		0.0218857	0.0228198	0.0206198
	0.00212965	0.00302772	0.00180441		0.0211218	0.0234259	0.0210726
	0.003028	0.00379192	0.00213245		0.0238433	0.024503	0.0207446
	0.00196691	0.00301182	0.00200475		0.0229784	0.0294992	0.0252065
	0.0029178	0.00391429	0.00236175		0.0240028	0.0298795	0.0236661
	0.00229517	0.00330875	0.00220918		0.0250224	0.0298826	0.0244747
	0.00226424	0.00284677	0.00266995		0.0252802	0.0280604	0.0261408
	0.00285368	0.00358235	0.00291531		0.0262145	0.0305787	0.0293492
	0.00360265	0.00371896	0.00349692		0.0284848	0.0308879	0.0275881
	0.0028444	0.00305577	0.00316041		0.027168	0.0280036	0.0289614
	0.00227498	0.00330184	0.0021843		0.0255109	0.0298956	0.0265004
	0.00191698	0.00278844	0.00206947		0.0227015	0.0253432	0.024942
	0.00187801	0.00227919	0.00194141		0.0231894	0.0219267	0.028228
	0.00225651	0.00302987	0.00204037		0.0223311	0.0266338	0.0226184
	0.00264662	0.00348361	0.00336552		0.0252773	0.0262242	0.0279384
	0.00277297	0.00385885	0.00300471		0.0250697	0.0291138	0.0272343
	0.00338737	0.0052081	0.00206858		0.0285397	0.0342043	0.0241075
	0.00390143	0.00538356	0.00392825		0.0347844	0.0397602	0.0351534
	0.00433995	0.00518386	0.00491137		0.0353988	0.039004	0.0391907
	0.00473935	0.00610177	0.00450252		0.0369674	0.0408399	0.0371169
	0.00405828	0.00640234	0.00419047		0.035198	0.0425015	0.0371102
	0.00442886	0.00665561	0.00417538		0.0347131	0.0407703	0.0367541
	0.00353341	0.00584549	0.00356811		0.0317169	0.0406513	0.0345992
	0.00414261	0.00517867	0.00433066		0.0335032	0.0368587	0.0373918
	0.00429014	0.00471714	0.00425157		0.0327298	0.0353441	0.0375998
	0.00437423	0.00537988	0.00466724		0.0366594	0.0409289	0.0398955
	0.00456495	0.00599684	0.00440967		0.0360457	0.0411523	0.0380127
	0.00377114	0.00455985	0.00370132		0.0333728	0.0372538	0.0359626
	0.00397259	0.00522432	0.00386245		0.0355436	0.0395503	0.0369557
	0.00436974	0.00530008	0.00524673		0.0366004	0.0394718	0.0410665
	0.00444314	0.00510751	0.00441039		0.0365843	0.0385201	0.0376158
	0.00344414	0.00313408	0.00422125		0.0313453	0.0299525	0.0334063
	0.00304271	0.00425102	0.00342569		0.0306091	0.0338316	0.0308414
	0.00294139	0.00402165	0.00334713		0.0296148	0.0334629	0.0305532
	0.00314599	0.00361797	0.00341626		0.0302302	0.031339	0.0315252
	0.00319839	0.00336526	0.00406173		0.0285375	0.0307125	0.0314731
	0.00440287	0.00412435	0.00530669		0.0327273	0.0310285	0.0363478
	0.003998	0.00388891	0.00459007		0.0302691	0.0319291	0.0332204
	0.00301871	0.00391422	0.00313404		0.028809	0.0309233	0.030664
	0.00265109	0.00437024	0.00337519		0.0294381	0.0364872	0.031544
	0.00349342	0.00362974	0.00652521		0.0316233	0.0322137	0.0391182
	0.00310182	0.00374617	0.00485129		0.0296815	0.0337516	0.0345704
	0.00296483	0.00379987	0.00362014		0.0293951	0.0313338	0.0322614
	0.00244968	0.0038053	0.00334908		0.0272079	0.0314728	0.0312221
	0.00239228	0.0047768	0.0052065		0.0258274	0.0351387	0.0335847
	0.00282477	0.00429539	0.00301668		0.0280992	0.0335882	0.0336064
	0.00533213	0.00624242	0.00537118		0.0329993	0.0388488	0.0365699
	0.00404184	0.00379763	0.0051218		0.0317309	0.0322075	0.0309507
	0.00398694	0.00692532	0.00373409		0.0308763	0.0397151	0.0305647
	0.00521346	0.00547357	0.00884607		0.0353497	0.0366516	0.0411842
	0.00602547	0.00989265	0.00698615		0.0374978	0.0462776	0.0395489
	0.00440337	0.00538611	0.00480873		0.0325763	0.0365966	0.0362343
	0.00487838	0.00653323	0.00506877		0.032736	0.0397938	0.0327279
	0.00282944	0.00342222	0.00331439		0.0301763	0.0315481	0.0318927
	0.00464558	0.00350361	0.00517882		0.0349474	0.0315641	0.036806
	0.0027719	0.00336764	0.00248124		0.0290068	0.0316107	0.0324235
	0.00486675	0.00387123	0.00532931		0.0333498	0.0336056	0.0356064
	0.00425419	0.00298634	0.00402359		0.0337198	0.0302349	0.0334022
	0.00686031	0.00480945	0.00589318		0.0370461	0.0347374	0.0369253
	0.00245215	0.00433419	0.00331537		0.0347462	0.0437171	0.0397323
	0.00338063	0.00437738	0.00418567		0.0377096	0.0442231	0.0405535
	0.00364583	0.00653228	0.00493048		0.0411099	0.050848	0.04702
	0.0033102	0.00462771	0.004414		0.0391075	0.0449549	0.0465118
	0.00412272	0.00660789	0.00347867		0.0435752	0.0513367	0.041632
	0.0035143	0.00711892	0.00319664		0.0399979	0.0527908	0.0392175
	0.00296937	0.00372645	0.00373419		0.0391934	0.0411923	0.0427906
	0.00360103	0.00538273	0.00305984		0.0408608	0.0484304	0.0391866
	0.00385788	0.00481819	0.00392166		0.0427273	0.0449631	0.0428403
	0.00439833	0.00340755	0.00643672		0.0434642	0.0399734	0.0491683
	0.00469314	0.00380172	0.00555601		0.0454028	0.0414584	0.0476791
	0.00311805	0.00344416	0.00456669		0.0395939	0.0409376	0.0437816
	0.00754979	0.00387385	0.0106401		0.0509081	0.0416264	0.0521425
	0.00465952	0.00494403	0.00786462		0.0432774	0.0457428	0.0466071
	0.00299659	0.00535819	0.00246174		0.0349955	0.0437004	0.032699
	0.00317005	0.00569318	0.00250341		0.0362583	0.0447714	0.0339469
	0.00381618	0.0123806	0.00528518		0.0394967	0.0646478	0.0427358
	0.00298889	0.00571059	0.00277416		0.0365009	0.0456103	0.0373581
	0.00387271	0.00977694	0.00203445		0.0391449	0.0572539	0.0322668
	0.00438203	0.0084173	0.00310465		0.0416397	0.0534226	0.0389273
	0.00218794	0.00346169	0.00239626		0.0320021	0.0370451	0.0352288
	0.0034397	0.00658739	0.00291338		0.0386754	0.0491802	0.0378438
	0.00216111	0.00204522	0.00318575		0.0324475	0.0313893	0.0384555
	0.00271841	0.00318995	0.00289593		0.0339129	0.0359375	0.0360178
	0.00275037	0.00279973	0.00302015		0.0336335	0.0344464	0.0400512
	0.00379606	0.00523295	0.0036417		0.0391791	0.0432479	0.0385691
	0.00206852	0.00325266	0.00230212		0.0303536	0.0365209	0.0366239
	0.00293896	0.00446663	0.00339438		0.0347259	0.0393879	0.0380482
	0.00167173	0.00246005	0.00197392		0.0283985	0.0318236	0.0302605
	0.00149991	0.0036444	0.00152446		0.0262608	0.0393627	0.0266993
	0.00144041	0.00293889	0.00193746		0.0284357	0.0363097	0.0315694
	0.00144297	0.00423642	0.00181788		0.0273335	0.0410207	0.0308051
	0.00217332	0.00457583	0.00184836		0.0330355	0.0441816	0.0322155
	0.00171854	0.00335155	0.00179453		0.0299853	0.0387626	0.0307297
	0.00178829	0.00366332	0.00169039		0.0303824	0.0407303	0.0305929
	0.00183771	0.00440851	0.00181668		0.0304053	0.043241	0.0310673
	0.00177482	0.00219314	0.00277257		0.029893	0.0325855	0.0354656
	0.0018513	0.00353944	0.00223114		0.0311295	0.0385916	0.0330822
	0.00148128	0.00206793	0.00155248		0.0275965	0.0307621	0.0303509
	0.00164937	0.00273567	0.00182804		0.0294834	0.0362401	0.0314795
	0.0016273	0.0026352	0.00185281		0.0288359	0.0339634	0.0310176
	0.00248423	0.00401179	0.00285676		0.0303006	0.0388069	0.0383772
	0.00238883	0.00232035	0.00260011		0.0349738	0.0352944	0.0365881
	0.00258576	0.00402356	0.00383947		0.0379123	0.042971	0.044685
	0.0020299	0.00359778	0.0027674		0.0342728	0.0433284	0.0382567
	0.00382737	0.00368103	0.0046076		0.0413586	0.043993	0.0487733
	0.00347335	0.00498728	0.00494796		0.0409414	0.0491505	0.0564941
	0.00256588	0.00671459	0.00231796		0.0370346	0.0565377	0.0351596
	0.00277393	0.00400776	0.00363203		0.0380646	0.0448558	0.0436246
	0.0031143	0.00359254	0.00380644		0.0393684	0.0430912	0.0434413
	0.00247564	0.00309378	0.00295877		0.0372445	0.0408049	0.0445665
	0.00228156	0.00286689	0.00227123		0.0365977	0.0397743	0.0402104
	0.00297311	0.00394961	0.00307896		0.0389903	0.044671	0.0404876
	0.00224783	0.00272088	0.00242372		0.035057	0.0390968	0.0376601
	0.00243425	0.0042572	0.00254642		0.0365088	0.0469195	0.0387387
	0.00244802	0.0030087	0.0025555		0.0366045	0.0400017	0.0383918
mean	0.00319701	0.00452195	0.00342984		0.0329464	0.0381709	0.0344075
median	0.00298424	0.00387254	0.00314723		0.0330174	0.0384735	0.0351942
SEM	9.94383e-05	0.000172918	0.0001254		0.000596887	0.000825926	0.000623794

## Sheet: SFig. 8
	Sfig. 8 a-d Voxel-wise relationship of FC (r > 0.1) derived from group seed-maps
Seed	S1-ll (panel a)				M2 (panel b)				Ptl (panel c)				Rs (panel d)
Component	BOLD	HbO	HbR	HbT	BOLD	HbO	HbR	HbT	BOLD	HbO	HbR	HbT	BOLD	HbO	HbR	HbT
	0.101095	0.217963	0.193458	0.193095	0.107856	0.48692	0.422304	0.497442	0.102701	0.45596	0.452847	0.425019	0.100434	0.202132	0.231847	0.175203
	0.102054	0.222782	0.185262	0.202619	0.116793	0.511925	0.430277	0.529582	0.103146	0.46053	0.451983	0.422705	0.100542	0.20222	0.22711	0.183961					Linear correlation coefficient (r) of BOLD and fOA woxel-wise FC
	0.103006	0.224546	0.179739	0.208184	0.126737	0.541989	0.445361	0.565349	0.105176	0.466002	0.455907	0.424186	0.100705	0.190887	0.212269	0.194616
	0.104472	0.218701	0.181952	0.20336	0.132259	0.565835	0.462405	0.590212	0.111199	0.472023	0.468411	0.430405	0.101841	0.176583	0.196868	0.201506					S1-ll	M2	Ptl	Rs
	0.104895	0.208635	0.174921	0.198485	0.129857	0.578749	0.475475	0.599347	0.117942	0.479995	0.477701	0.436201	0.103643	0.171599	0.194142	0.202703				HbO	0.815441	0.75042	0.826281	0.579221
	0.103881	0.208755	0.177125	0.201263	0.1201	0.576096	0.48169	0.589486	0.12031	0.490314	0.475048	0.442415	0.10416	0.17987	0.204741	0.200086				HbR	0.766392	0.728075	0.820248	0.533742
	0.104254	0.221946	0.205579	0.207158	0.110851	0.545571	0.475393	0.551017	0.117308	0.498729	0.465769	0.449724	0.104091	0.192404	0.219094	0.197769				HbT	0.807605	0.747044	0.825134	0.59573
	0.106311	0.222049	0.213575	0.20665	0.112409	0.500298	0.461149	0.500951	0.113925	0.501525	0.463776	0.454892	0.104762	0.198933	0.228728	0.196563
	0.10656	0.208796	0.194845	0.202859	0.124835	0.490947	0.458834	0.492656	0.117256	0.501176	0.477481	0.45474	0.104722	0.205256	0.234471	0.190405
	0.105248	0.210521	0.195729	0.204385	0.141798	0.519573	0.467324	0.528047	0.126899	0.501825	0.495741	0.449995	0.104353	0.215729	0.238702	0.184119
	0.106002	0.232766	0.229252	0.211459	0.158335	0.557409	0.479936	0.573322	0.135587	0.505694	0.502605	0.448523	0.104657	0.225189	0.242971	0.190464
	0.107804	0.240287	0.242213	0.215611	0.170918	0.588921	0.49612	0.608486	0.138155	0.511725	0.494294	0.452705	0.10425	0.237528	0.249796	0.202964
	0.107042	0.233835	0.232548	0.217649	0.176001	0.610582	0.511941	0.630836	0.133488	0.51438	0.477679	0.456725	0.103621	0.255585	0.260273	0.215505
	0.105304	0.24186	0.239073	0.221517	0.170721	0.620458	0.5213	0.639356	0.123296	0.510145	0.461813	0.457928	0.103572	0.267157	0.267362	0.230257
	0.106506	0.268083	0.268146	0.227635	0.15444	0.615893	0.521006	0.630726	0.113918	0.50455	0.454775	0.460708	0.102846	0.271361	0.266951	0.240078
	0.108539	0.284698	0.286466	0.233489	0.132403	0.59098	0.50584	0.60156	0.114779	0.504727	0.462238	0.464796	0.10211	0.27837	0.266219	0.244136
	0.108812	0.295669	0.297133	0.241603	0.118553	0.54839	0.477923	0.55804	0.127517	0.509962	0.48198	0.463777	0.102013	0.292519	0.27176	0.257547
	0.108616	0.313714	0.316074	0.250697	0.124346	0.512566	0.458714	0.521665	0.142876	0.514007	0.501003	0.457568	0.101407	0.31311	0.277052	0.282087
	0.108063	0.326751	0.330547	0.258164	0.143656	0.500124	0.458318	0.509008	0.15291	0.515278	0.50617	0.452372	0.10099	0.32875	0.27648	0.299339
	0.106185	0.331583	0.330884	0.271741	0.167086	0.513994	0.470289	0.526674	0.15506	0.516343	0.496543	0.450566	0.102273	0.312326	0.267884	0.278654
	0.105311	0.338866	0.332151	0.289227	0.190513	0.546353	0.486551	0.565405	0.149193	0.516338	0.480862	0.449926	0.105593	0.271634	0.253444	0.234582
	0.106617	0.349179	0.349302	0.290855	0.211214	0.585436	0.506245	0.607977	0.137336	0.513699	0.467954	0.452061	0.109186	0.257847	0.246831	0.219643
	0.106772	0.355471	0.365332	0.285216	0.225456	0.621635	0.529988	0.643415	0.126767	0.51089	0.461724	0.459836	0.110805	0.270625	0.24572	0.235347
	0.105345	0.360181	0.363671	0.298297	0.229328	0.647899	0.552139	0.668505	0.127884	0.511845	0.465075	0.469319	0.110604	0.291171	0.250587	0.261262
	0.105561	0.369775	0.356873	0.325553	0.220084	0.659187	0.565781	0.67869	0.141908	0.516247	0.477975	0.471575	0.110247	0.308293	0.25901	0.280238
	0.106785	0.379498	0.362317	0.335289	0.197455	0.655701	0.571461	0.669535	0.158506	0.517435	0.490041	0.464632	0.110427	0.320299	0.263703	0.284366
	0.106271	0.390319	0.365433	0.349617	0.165218	0.640075	0.568466	0.643981	0.169012	0.513731	0.491277	0.454608	0.110245	0.328086	0.261484	0.279794
	0.105319	0.404174	0.358061	0.385884	0.134279	0.612257	0.545331	0.612971	0.170599	0.509754	0.482732	0.446415	0.108827	0.318974	0.250294	0.26771
	0.106446	0.411526	0.357775	0.399828	0.120763	0.578471	0.502449	0.588487	0.163139	0.508656	0.472791	0.442707	0.108071	0.274989	0.223199	0.235337
	0.107498	0.409857	0.364166	0.384863	0.131435	0.551888	0.469486	0.569949	0.147712	0.511106	0.467964	0.446919	0.111964	0.206259	0.187871	0.178841
	0.107036	0.408745	0.366496	0.381035	0.156839	0.531787	0.45746	0.549036	0.12927	0.515141	0.468405	0.457287	0.120033	0.167435	0.172144	0.138928
	0.107301	0.417735	0.365387	0.408091	0.187311	0.523769	0.462079	0.539726	0.120228	0.5182	0.469874	0.470173	0.126865	0.176318	0.183585	0.14109
	0.109433	0.433511	0.367943	0.434097	0.219006	0.536098	0.477718	0.556375	0.130731	0.519307	0.470272	0.480526	0.129579	0.208409	0.204275	0.171903
	0.111142	0.441723	0.369837	0.437112	0.249387	0.566474	0.499891	0.591953	0.152262	0.519064	0.472774	0.479698	0.129218	0.23481	0.214905	0.201723
	0.110523	0.437981	0.367466	0.421211	0.274743	0.606981	0.527924	0.632358	0.171718	0.515587	0.474285	0.468785	0.12764	0.248881	0.219249	0.212663
	0.108903	0.430812	0.369306	0.407198	0.290549	0.648966	0.561442	0.669656	0.18284	0.508682	0.470371	0.455807	0.125719	0.255434	0.222781	0.209775
	0.109642	0.426386	0.379319	0.410826	0.292567	0.681914	0.592096	0.698576	0.183847	0.501406	0.462583	0.445565	0.123209	0.25799	0.221478	0.206793
	0.113434	0.422317	0.385103	0.418073	0.278326	0.696643	0.608914	0.711232	0.174618	0.498076	0.457632	0.441126	0.119091	0.261174	0.217072	0.215434
	0.117855	0.425344	0.387421	0.424416	0.248348	0.692226	0.611799	0.702014	0.156537	0.500428	0.460051	0.443303	0.113056	0.265925	0.210836	0.233741
	0.12101	0.439285	0.389384	0.435272	0.20647	0.675526	0.60939	0.674737	0.133718	0.506458	0.467922	0.450882	0.108834	0.25774	0.198647	0.24069
	0.122199	0.454967	0.387632	0.44849	0.162084	0.652075	0.599692	0.642342	0.115996	0.512688	0.473651	0.465061	0.113202	0.226755	0.179643	0.219047
	0.120959	0.459865	0.37908	0.451875	0.132998	0.621608	0.56366	0.61837	0.115873	0.515953	0.472443	0.481836	0.126347	0.188838	0.158943	0.178157
	0.117358	0.452436	0.367886	0.439551	0.1342	0.589878	0.505715	0.606542	0.134692	0.515483	0.469018	0.487778	0.140174	0.157075	0.145447	0.133793
	0.113883	0.447923	0.369042	0.431769	0.159387	0.570729	0.472004	0.597165	0.160215	0.511902	0.465485	0.480575	0.148721	0.142313	0.150637	0.102984
	0.115322	0.456988	0.387409	0.446312	0.195386	0.55994	0.471547	0.581132	0.181289	0.506038	0.45941	0.467956	0.151477	0.150946	0.173231	0.100345
	0.122846	0.460897	0.399496	0.45432	0.235429	0.55993	0.487123	0.57596	0.192918	0.49897	0.450137	0.456452	0.150232	0.174496	0.195276	0.121796
	0.131649	0.451758	0.398951	0.445506	0.276354	0.576498	0.507182	0.594512	0.193292	0.491647	0.441213	0.447548	0.146829	0.195116	0.202135	0.143381
	0.137998	0.441682	0.397509	0.434494	0.314432	0.606457	0.529183	0.627475	0.182347	0.48673	0.43897	0.442045	0.142502	0.200885	0.195711	0.150886
	0.141343	0.441744	0.400668	0.431731	0.34479	0.643469	0.556005	0.662334	0.161828	0.486788	0.446777	0.439418	0.137622	0.197243	0.186143	0.153551
	0.141965	0.450799	0.40231	0.438179	0.362074	0.681746	0.58899	0.694709	0.136603	0.492413	0.461452	0.441583	0.131575	0.19952	0.183524	0.166169
	0.139883	0.460469	0.396916	0.449082	0.361801	0.711992	0.617997	0.72099	0.117627	0.500025	0.472589	0.45236	0.123388	0.215552	0.188598	0.194492
	0.135057	0.461003	0.384435	0.451319	0.341928	0.723713	0.628257	0.733073	0.117918	0.504459	0.472858	0.46773	0.115203	0.240267	0.199923	0.230149
	0.127434	0.446637	0.36651	0.431482	0.303906	0.715013	0.61992	0.725014	0.13789	0.504757	0.46743	0.475899	0.11522	0.258715	0.210848	0.253163
	0.118273	0.427259	0.351227	0.40251	0.252711	0.694836	0.608524	0.700545	0.164512	0.501906	0.460492	0.473732	0.129036	0.257017	0.204938	0.247846
	0.113309	0.428552	0.356487	0.40762	0.197125	0.670208	0.597571	0.669993	0.186332	0.49738	0.451174	0.466677	0.148695	0.232444	0.179716	0.217697
	0.11947	0.454997	0.382922	0.454248	0.151959	0.637514	0.566063	0.642389	0.1981	0.49269	0.439894	0.459956	0.164584	0.191079	0.150892	0.171688
	0.13411	0.472221	0.399924	0.483299	0.134872	0.603891	0.513276	0.627547	0.197818	0.487259	0.431313	0.453464	0.173298	0.146209	0.138506	0.119046
	0.148958	0.470557	0.401014	0.481262	0.150802	0.593787	0.48378	0.629748	0.185503	0.482086	0.431218	0.447197	0.175347	0.108586	0.146075	0.069514
	0.159589	0.45937	0.396238	0.466751	0.1874	0.599494	0.486587	0.630425	0.163228	0.480896	0.442274	0.442549	0.172508	0.0825045	0.1576	0.0326915
	0.165625	0.447788	0.393273	0.450913	0.233169	0.602644	0.504623	0.617956	0.136469	0.48587	0.460319	0.442809	0.166802	0.070329	0.156432	0.0172321
	0.167585	0.443545	0.395864	0.440256	0.283119	0.609876	0.52683	0.614262	0.11704	0.491715	0.471714	0.448201	0.159839	0.0723111	0.142885	0.0244608
	0.165796	0.448389	0.401191	0.438898	0.333538	0.627799	0.54784	0.632162	0.118095	0.493408	0.468634	0.455053	0.152412	0.088576	0.13085	0.0508268
	0.160458	0.456266	0.402853	0.443738	0.379373	0.651143	0.566534	0.659846	0.138813	0.495965	0.462702	0.462292	0.144193	0.121761	0.131428	0.0953326
	0.151886	0.458393	0.397806	0.444201	0.414534	0.676417	0.587419	0.685613	0.165663	0.49961	0.45936	0.466858	0.13395	0.171834	0.143513	0.156686
	0.14046	0.449843	0.387064	0.431385	0.432926	0.702612	0.612121	0.708458	0.187402	0.500578	0.454635	0.467216	0.122676	0.230786	0.16446	0.225384
	0.127182	0.439881	0.378659	0.417745	0.430031	0.72306	0.63088	0.727566	0.19885	0.498142	0.447281	0.465267	0.118282	0.278663	0.197212	0.276262
	0.116944	0.450266	0.388224	0.436943	0.404397	0.728004	0.631695	0.736138	0.197947	0.4932	0.442179	0.461934	0.129489	0.297689	0.231208	0.28848
	0.118972	0.48015	0.413021	0.488481	0.358418	0.716218	0.617099	0.729063	0.184773	0.48764	0.444519	0.457822	0.151457	0.294281	0.234846	0.277343
	0.135803	0.493633	0.422864	0.515993	0.298102	0.697556	0.602375	0.710713	0.161594	0.485666	0.456569	0.45555	0.173615	0.272609	0.204773	0.253323
	0.157412	0.487276	0.416649	0.512466	0.231851	0.681797	0.597279	0.689854	0.134261	0.489081	0.473057	0.456829	0.189705	0.230167	0.164486	0.211914
	0.175111	0.475127	0.406843	0.500646	0.171498	0.668074	0.592804	0.671247	0.115133	0.490469	0.477114	0.455821	0.197891	0.173884	0.137831	0.154464
	0.18681	0.460665	0.396565	0.486722	0.135045	0.649776	0.569347	0.658659	0.11716	0.486657	0.463011	0.450128	0.198699	0.117042	0.129409	0.0917772
	0.192935	0.445692	0.387714	0.46868	0.136187	0.63231	0.53119	0.65764	0.138185	0.490097	0.453514	0.451245	0.193965	0.0693263	0.126157	0.0366828
	0.193923	0.437833	0.386068	0.450967	0.16674	0.631745	0.513422	0.665207	0.164496	0.498469	0.455222	0.45641	0.185857	0.0385863	0.115046	0.00331783
	0.190012	0.441295	0.393136	0.440428	0.212904	0.6403	0.520205	0.664422	0.185437	0.502474	0.458177	0.459319	0.17619	0.0320479	0.0996298	0.00194478
	0.181497	0.450932	0.403097	0.43759	0.267802	0.644909	0.538974	0.649436	0.196162	0.501839	0.457973	0.461891	0.165993	0.0543008	0.0945516	0.033236
	0.169051	0.457477	0.409401	0.435283	0.327614	0.65221	0.56247	0.642641	0.194699	0.499725	0.459441	0.465072	0.155211	0.107427	0.106297	0.0950817
	0.153582	0.456081	0.4098	0.427428	0.387386	0.665648	0.583385	0.655771	0.181173	0.49708	0.467101	0.467135	0.142851	0.182392	0.130209	0.177802
	0.137248	0.453901	0.408254	0.424121	0.440651	0.680257	0.598351	0.678314	0.158311	0.493899	0.47681	0.4663	0.129257	0.254864	0.16184	0.256453
	0.127077	0.467704	0.416	0.451601	0.480113	0.695061	0.612125	0.698966	0.134413	0.488594	0.474109	0.457864	0.120642	0.296461	0.201541	0.298698
	0.132718	0.495742	0.433696	0.506082	0.499086	0.710391	0.627394	0.714859	0.124658	0.483959	0.455414	0.444373	0.126795	0.302788	0.241169	0.29708
	0.153395	0.507664	0.441037	0.53496	0.493226	0.72105	0.637347	0.725425	0.137467	0.488949	0.44418	0.441457	0.148054	0.299325	0.258297	0.28399
	0.177668	0.499626	0.435059	0.5314	0.461826	0.719916	0.633404	0.727839	0.160768	0.497308	0.446884	0.446883	0.174385	0.292789	0.244927	0.274444
	0.197318	0.484584	0.423238	0.518159	0.408215	0.707846	0.617976	0.720987	0.180347	0.501002	0.454238	0.453197	0.197195	0.274277	0.208087	0.259413
	0.210429	0.467887	0.408474	0.503673	0.339326	0.69463	0.603973	0.709857	0.190075	0.501825	0.461471	0.460303	0.21269	0.239838	0.164903	0.227899
	0.217188	0.451726	0.393975	0.4852	0.264395	0.686924	0.59987	0.699151	0.188197	0.503304	0.471275	0.468041	0.219743	0.193618	0.134812	0.178165
	0.217722	0.441698	0.386271	0.463318	0.194281	0.681061	0.598989	0.688237	0.174839	0.505339	0.485748	0.474464	0.219005	0.143129	0.120935	0.120126
	0.212023	0.441519	0.388987	0.4444	0.14315	0.670307	0.586617	0.678211	0.152645	0.504994	0.497247	0.475571	0.212344	0.0979623	0.111116	0.0699713
	0.20045	0.448689	0.399095	0.433879	0.125197	0.658523	0.56366	0.675762	0.129802	0.498585	0.488498	0.463584	0.201962	0.0698111	0.0981727	0.0420245
	0.184134	0.457287	0.410707	0.429631	0.141604	0.657557	0.550899	0.682202	0.120706	0.490763	0.45987	0.443562	0.189763	0.06922	0.0897616	0.0456988
	0.164652	0.46152	0.417328	0.424946	0.181179	0.666308	0.5506	0.689721	0.132605	0.493594	0.442926	0.438703	0.176917	0.100943	0.0969695	0.0831297
	0.145248	0.463678	0.416628	0.426	0.235019	0.674891	0.555253	0.68704	0.153961	0.501664	0.443939	0.448512	0.163568	0.159984	0.120397	0.14657
	0.134597	0.479066	0.421525	0.45846	0.298925	0.679357	0.566236	0.67392	0.171691	0.506104	0.452276	0.460326	0.148969	0.230255	0.153312	0.218399
	0.142619	0.509081	0.439986	0.519553	0.368572	0.684557	0.583296	0.66673	0.180292	0.507064	0.463443	0.469317	0.132685	0.285032	0.187246	0.275607
	0.166099	0.523818	0.451392	0.553481	0.437595	0.691659	0.597723	0.675491	0.178229	0.508581	0.478626	0.47628	0.118734	0.299318	0.211196	0.301387
	0.192628	0.516895	0.449506	0.550534	0.497991	0.69934	0.607108	0.694338	0.16554	0.511975	0.497242	0.481723	0.11816	0.28008	0.223974	0.296161
	0.214331	0.500852	0.440299	0.534182	0.541278	0.707808	0.617132	0.712009	0.145994	0.513772	0.509318	0.481597	0.137723	0.270206	0.240204	0.282202
	0.229239	0.483311	0.426517	0.516577	0.560298	0.716032	0.63063	0.722201	0.130721	0.51014	0.498547	0.469664	0.167463	0.273532	0.25179	0.271351
	0.237068	0.467288	0.410884	0.497042	0.551029	0.719983	0.642451	0.72442	0.13159	0.50536	0.469611	0.453997	0.195944	0.26958	0.240001	0.260969
	0.237496	0.455693	0.398604	0.473362	0.513617	0.715253	0.643971	0.719383	0.145357	0.508688	0.45587	0.455788	0.218268	0.252335	0.204398	0.246939
	0.23027	0.450408	0.393894	0.448826	0.452422	0.703472	0.633903	0.709774	0.159822	0.514562	0.460577	0.469329	0.232532	0.227111	0.161328	0.225995
	0.215892	0.451648	0.396906	0.431472	0.375357	0.693357	0.622	0.702197	0.167162	0.515996	0.470943	0.48086	0.238025	0.199378	0.129354	0.195991
	0.196009	0.457851	0.404026	0.424356	0.292477	0.689879	0.61675	0.698777	0.165013	0.514934	0.483826	0.487198	0.235538	0.171007	0.113187	0.157497
	0.17287	0.463814	0.408246	0.421524	0.214892	0.688924	0.617131	0.694489	0.153244	0.515036	0.500112	0.488247	0.22692	0.143584	0.103308	0.119066
	0.148518	0.468278	0.406951	0.425713	0.156597	0.685099	0.614596	0.687965	0.135207	0.51465	0.511387	0.481088	0.214383	0.126841	0.094526	0.0969718
	0.127767	0.485613	0.415783	0.461502	0.133207	0.680478	0.605456	0.68533	0.121269	0.508626	0.50159	0.463622	0.199941	0.133305	0.0937736	0.102936
	0.122593	0.520571	0.442149	0.52848	0.148901	0.680968	0.595524	0.688565	0.122094	0.500825	0.476015	0.446222	0.184879	0.165397	0.108449	0.135914
	0.141279	0.542841	0.458165	0.570796	0.192283	0.685365	0.586863	0.690821	0.13391	0.506158	0.469237	0.450628	0.169381	0.212945	0.137306	0.184405
	0.172195	0.543343	0.459317	0.576249	0.252885	0.690356	0.581945	0.686117	0.145891	0.51784	0.479589	0.468713	0.1528	0.260638	0.174529	0.232052
	0.202022	0.531782	0.456376	0.563579	0.325528	0.693913	0.582719	0.678619	0.151609	0.522568	0.487893	0.484212	0.135773	0.292723	0.21032	0.26761
	0.226026	0.515205	0.450705	0.543748	0.404801	0.693946	0.584182	0.675477	0.149099	0.519	0.491017	0.491395	0.124711	0.291537	0.225859	0.287555
	0.243105	0.497329	0.43987	0.521502	0.482734	0.693435	0.584916	0.682369	0.138775	0.510544	0.492167	0.484788	0.130559	0.260949	0.219138	0.288883
	0.25235	0.481238	0.425604	0.498787	0.549692	0.698499	0.591818	0.698733	0.125585	0.497162	0.484405	0.460751	0.155168	0.244965	0.227095	0.280176
	0.252942	0.468546	0.411951	0.473759	0.596082	0.709644	0.60942	0.715763	0.119085	0.486473	0.470247	0.436968	0.186881	0.248702	0.245085	0.270616
	0.244486	0.459913	0.402569	0.447264	0.614457	0.721273	0.633963	0.725747	0.123463	0.494229	0.473965	0.439785	0.215366	0.248687	0.240821	0.259782
	0.227718	0.455314	0.398273	0.425884	0.601288	0.727052	0.655024	0.727321	0.131271	0.511801	0.490721	0.4592	0.236638	0.237656	0.208293	0.245789
	0.204763	0.454049	0.396982	0.41433	0.557724	0.723104	0.661688	0.721108	0.13484	0.521559	0.499566	0.475851	0.249352	0.221701	0.165458	0.230297
	0.178433	0.45392	0.395093	0.409682	0.489275	0.711599	0.653112	0.709953	0.131461	0.517192	0.495164	0.481781	0.253161	0.204722	0.128985	0.215335
	0.151354	0.458383	0.394707	0.417025	0.404879	0.700886	0.640443	0.701239	0.121937	0.502564	0.485414	0.472468	0.248896	0.190378	0.106869	0.200275
	0.128902	0.484661	0.410917	0.461479	0.315311	0.696009	0.632397	0.698981	0.111679	0.481649	0.470269	0.445886	0.23836	0.181408	0.0965498	0.18388
	0.123237	0.53137	0.443907	0.537985	0.231607	0.693106	0.629044	0.69699	0.108393	0.464338	0.452785	0.419304	0.223826	0.18179	0.0951158	0.172454
	0.142331	0.556741	0.460875	0.582962	0.166983	0.685507	0.623519	0.688411	0.112519	0.469501	0.455779	0.421348	0.207443	0.19557	0.105052	0.17502
	0.17444	0.554009	0.461223	0.584952	0.137975	0.676682	0.613703	0.679248	0.117586	0.486911	0.472976	0.440603	0.190571	0.220959	0.127808	0.192377
	0.206216	0.539897	0.459109	0.567894	0.152029	0.678577	0.607723	0.67991	0.118647	0.495948	0.48132	0.4543	0.173379	0.249319	0.161135	0.215173
	0.232652	0.523655	0.455898	0.544989	0.198036	0.68594	0.602985	0.681772	0.114929	0.488995	0.47185	0.453301	0.155266	0.273984	0.202037	0.234673
	0.252131	0.50816	0.448316	0.520629	0.264169	0.690974	0.596478	0.677357	0.109568	0.469484	0.451614	0.436564	0.137923	0.28998	0.239337	0.252951
	0.263114	0.494495	0.436245	0.497272	0.344243	0.6911	0.585878	0.672293	0.106946	0.450095	0.435926	0.415899	0.130129	0.28067	0.245326	0.270403
	0.264279	0.482661	0.422136	0.474029	0.431661	0.68547	0.570596	0.671318	0.106587	0.445728	0.438277	0.411154	0.142461	0.241613	0.215647	0.274503
	0.255047	0.473343	0.410217	0.450054	0.516818	0.682013	0.562369	0.678476	0.10576	0.449162	0.444391	0.417318	0.171491	0.215197	0.205897	0.26574
	0.236331	0.466235	0.403226	0.428537	0.588582	0.690664	0.57383	0.695049	0.105824	0.457333	0.444839	0.432063	0.204164	0.212541	0.22175	0.2555
	0.210696	0.458288	0.399095	0.41309	0.636548	0.710018	0.604796	0.714286	0.109557	0.472239	0.446123	0.453895	0.231802	0.215884	0.226857	0.248571
	0.181494	0.447311	0.393465	0.402962	0.653322	0.729805	0.643358	0.728797	0.113687	0.482407	0.447173	0.462388	0.251589	0.217797	0.204485	0.245953
	0.153906	0.443348	0.390315	0.406803	0.636123	0.740921	0.672396	0.736043	0.113453	0.485188	0.443264	0.460344	0.262684	0.216432	0.166912	0.241735
	0.138706	0.46973	0.405322	0.451614	0.587215	0.739663	0.679819	0.734723	0.109712	0.488132	0.439513	0.468183	0.264926	0.207985	0.130084	0.231362
	0.146844	0.52011	0.437542	0.528027	0.513205	0.728717	0.668199	0.725154	0.109925	0.495799	0.446397	0.488321	0.259062	0.196514	0.104241	0.220734
	0.173887	0.543881	0.457018	0.565668	0.423811	0.715884	0.652502	0.713494	0.11911	0.502816	0.462289	0.496817	0.246853	0.191343	0.0934587	0.213457
	0.206137	0.536939	0.460646	0.557003	0.330147	0.706685	0.642133	0.706704	0.131124	0.505999	0.475126	0.490458	0.230664	0.197506	0.0971783	0.209771
	0.234761	0.523237	0.459116	0.534447	0.242711	0.698293	0.634202	0.701766	0.138653	0.507974	0.476454	0.482055	0.212726	0.214406	0.114635	0.211022
	0.256423	0.513491	0.454354	0.513887	0.173354	0.682963	0.622236	0.68962	0.138861	0.510224	0.467026	0.478236	0.194404	0.23635	0.144561	0.216382
	0.26913	0.506223	0.443608	0.495935	0.139068	0.666078	0.609717	0.674539	0.13149	0.511297	0.454737	0.478231	0.175916	0.255545	0.183884	0.220574
	0.271129	0.49861	0.427635	0.47824	0.150669	0.666909	0.609644	0.670822	0.119911	0.50992	0.44862	0.479474	0.156805	0.270085	0.22786	0.223788
	0.261543	0.490768	0.412407	0.459336	0.197687	0.678265	0.614881	0.670372	0.114188	0.51124	0.454799	0.48586	0.137353	0.278685	0.259637	0.236671
	0.241296	0.483795	0.404212	0.441374	0.267099	0.686346	0.611627	0.665326	0.123013	0.521966	0.474961	0.500486	0.12259	0.26523	0.246851	0.258335
	0.213342	0.474794	0.402035	0.426857	0.351769	0.686636	0.593866	0.660504	0.140066	0.533004	0.499284	0.507499	0.124358	0.224398	0.192959	0.266312
	0.181638	0.459739	0.398709	0.413671	0.444084	0.681245	0.569956	0.662137	0.155195	0.537776	0.513757	0.503565	0.148944	0.189666	0.162615	0.250851
	0.15185	0.448225	0.39542	0.408909	0.533151	0.680509	0.559634	0.674163	0.163652	0.540329	0.512223	0.499004	0.184294	0.174601	0.172193	0.227378
	0.134926	0.465629	0.407749	0.441221	0.606793	0.692776	0.574514	0.694208	0.164011	0.542086	0.498263	0.497638	0.217428	0.17455	0.196386	0.214436
	0.142019	0.508744	0.436251	0.506888	0.65427	0.714821	0.610115	0.714584	0.155989	0.537469	0.479718	0.494852	0.243557	0.183675	0.209769	0.217526
	0.169142	0.529417	0.453261	0.540289	0.668642	0.736065	0.650147	0.730462	0.141538	0.525451	0.463758	0.48981	0.261625	0.194284	0.196371	0.230887
	0.202437	0.522625	0.455847	0.532898	0.648056	0.74794	0.677015	0.740512	0.12797	0.518003	0.458237	0.491801	0.271142	0.20287	0.162716	0.245557
	0.232491	0.511383	0.454399	0.514358	0.595773	0.747341	0.682393	0.741433	0.126955	0.524877	0.469307	0.503855	0.272015	0.207391	0.131645	0.249045
	0.25553	0.506836	0.450681	0.499156	0.519153	0.736085	0.670196	0.730979	0.142137	0.539731	0.494987	0.514392	0.26491	0.202159	0.10913	0.236874
	0.26933	0.506631	0.441257	0.48665	0.428225	0.721151	0.654276	0.715946	0.163144	0.552744	0.52361	0.516095	0.251548	0.19515	0.0970076	0.222326
	0.271923	0.505017	0.425173	0.473907	0.333939	0.709753	0.644355	0.705802	0.180046	0.55994	0.540657	0.510445	0.234311	0.197006	0.0995105	0.214139
	0.262192	0.499683	0.407204	0.460082	0.245896	0.702663	0.636908	0.700477	0.189092	0.562615	0.539014	0.503832	0.215406	0.208905	0.118456	0.211609
	0.24097	0.491792	0.395664	0.44577	0.172676	0.692377	0.621094	0.689592	0.189121	0.55904	0.521803	0.496496	0.196187	0.226249	0.152316	0.211334
	0.211452	0.480701	0.393424	0.429814	0.124422	0.671038	0.590716	0.666863	0.179896	0.546132	0.498681	0.486352	0.17698	0.242679	0.194951	0.209603
	0.178082	0.464209	0.394559	0.410071	0.106838	0.647261	0.564891	0.646724	0.162469	0.529462	0.479343	0.4798	0.157521	0.253548	0.235161	0.20972
	0.146929	0.450939	0.396911	0.397984	0.113716	0.643515	0.574818	0.649489	0.141644	0.518038	0.469227	0.481373	0.137809	0.256681	0.26105	0.221013
	0.128977	0.463063	0.410191	0.424334	0.141961	0.657844	0.600269	0.6611	0.129744	0.518535	0.469784	0.49206	0.120343	0.247701	0.262116	0.238948
	0.13527	0.498691	0.434285	0.484889	0.191724	0.672031	0.615218	0.661138	0.138431	0.530011	0.481339	0.508432	0.113432	0.223996	0.226125	0.249096
	0.161989	0.515806	0.447364	0.515546	0.261647	0.679083	0.612993	0.650872	0.161887	0.543602	0.503693	0.518577	0.126754	0.19114	0.16392	0.244483
	0.195302	0.508609	0.447418	0.50887	0.347283	0.679906	0.595977	0.642994	0.186764	0.555068	0.528671	0.51852	0.157625	0.164377	0.134433	0.219915
	0.225531	0.497563	0.444598	0.492996	0.440431	0.6775	0.57553	0.647042	0.205373	0.561818	0.542571	0.510003	0.193313	0.14884	0.149381	0.185507
	0.24867	0.49485	0.442107	0.481658	0.529533	0.679477	0.567302	0.664562	0.214991	0.560908	0.537882	0.496988	0.224721	0.145756	0.182261	0.161927
	0.262455	0.498775	0.435973	0.474326	0.60196	0.690819	0.578926	0.687707	0.214381	0.551275	0.520224	0.481254	0.248914	0.160375	0.210973	0.167503
	0.26496	0.501456	0.422008	0.467032	0.6471	0.71009	0.607593	0.70882	0.203382	0.53728	0.502246	0.468083	0.26521	0.190002	0.21952	0.201821
	0.255071	0.498026	0.402605	0.457642	0.658777	0.729871	0.639035	0.726327	0.183199	0.526396	0.490453	0.466231	0.273285	0.216017	0.199279	0.241099
	0.233592	0.489211	0.387531	0.445033	0.636083	0.741984	0.658526	0.73935	0.157298	0.523062	0.485125	0.476861	0.27308	0.226425	0.165197	0.26429
	0.20374	0.477109	0.383856	0.426647	0.582935	0.74213	0.66234	0.741503	0.134878	0.530489	0.485477	0.498219	0.265248	0.225881	0.138353	0.265517
	0.170092	0.462645	0.388377	0.402522	0.506933	0.730516	0.654591	0.727943	0.130481	0.544573	0.489968	0.522476	0.251439	0.218336	0.123148	0.250058
	0.138868	0.452745	0.396548	0.387568	0.41793	0.714836	0.64528	0.7083	0.149663	0.553438	0.498474	0.533573	0.233919	0.2122	0.121357	0.234407
	0.12095	0.463081	0.411194	0.410931	0.326303	0.704645	0.641146	0.695991	0.18009	0.556673	0.511424	0.532227	0.2148	0.214894	0.136681	0.227249
	0.126944	0.491331	0.430569	0.466258	0.240962	0.699231	0.636061	0.689979	0.208691	0.558694	0.524013	0.523786	0.195448	0.224238	0.1667	0.22385
	0.152806	0.504548	0.439918	0.49373	0.17002	0.688332	0.618116	0.679002	0.229571	0.55758	0.527653	0.509595	0.176296	0.232448	0.199045	0.217489
	0.184979	0.498182	0.43804	0.487755	0.124512	0.667569	0.586666	0.659781	0.240159	0.548592	0.518694	0.490208	0.157213	0.233599	0.218558	0.212885
	0.214008	0.488525	0.432667	0.474614	0.113834	0.652879	0.568142	0.648559	0.238954	0.533456	0.504595	0.46876	0.138282	0.225333	0.22205	0.219842
	0.235919	0.485886	0.429021	0.466898	0.134874	0.660937	0.588256	0.656238	0.225852	0.521922	0.495715	0.456913	0.122167	0.210053	0.214428	0.232385
	0.248534	0.489652	0.425954	0.46466	0.181331	0.671127	0.609633	0.655671	0.202361	0.518271	0.492945	0.460179	0.11729	0.194448	0.18378	0.241739
	0.250165	0.492654	0.41811	0.462649	0.248813	0.671586	0.608261	0.639245	0.171557	0.520366	0.493438	0.472481	0.132326	0.177141	0.132989	0.242972
	0.239969	0.488901	0.404075	0.455191	0.331984	0.66868	0.592822	0.626503	0.140254	0.527835	0.497193	0.48831	0.162765	0.161003	0.116961	0.219911
	0.218885	0.479155	0.390818	0.439858	0.422233	0.669169	0.57798	0.632453	0.122463	0.540748	0.502905	0.507184	0.19631	0.153733	0.149537	0.182507
	0.190021	0.468386	0.386743	0.417131	0.507953	0.67485	0.571956	0.653708	0.130898	0.554401	0.507757	0.525585	0.225179	0.158906	0.201862	0.154575
	0.158383	0.462966	0.393354	0.39948	0.57663	0.684649	0.578116	0.677314	0.159824	0.561347	0.512521	0.533791	0.247114	0.177322	0.244916	0.152396
	0.132844	0.470633	0.407073	0.412383	0.618152	0.697893	0.595945	0.696593	0.194956	0.560581	0.516996	0.529901	0.261654	0.207238	0.263208	0.180178
	0.126373	0.487765	0.422057	0.452337	0.627228	0.711661	0.616842	0.712646	0.226795	0.555323	0.517455	0.517479	0.268526	0.237596	0.254044	0.224385
	0.143751	0.493952	0.42962	0.471649	0.603777	0.721912	0.631511	0.726416	0.250353	0.546902	0.51031	0.501271	0.267647	0.255494	0.229232	0.260632
	0.172303	0.488815	0.427877	0.466922	0.552054	0.72595	0.639149	0.731747	0.26227	0.534351	0.497667	0.482904	0.259619	0.262938	0.207642	0.280756
	0.199114	0.483643	0.420095	0.460522	0.479463	0.720671	0.641029	0.720592	0.26064	0.520113	0.487373	0.464755	0.245984	0.262549	0.192346	0.286874
	0.218889	0.48333	0.413063	0.460776	0.395253	0.708545	0.638749	0.699856	0.245394	0.511645	0.484847	0.456513	0.228851	0.252572	0.180565	0.281248
	0.229611	0.486022	0.410441	0.464494	0.308948	0.699058	0.635374	0.685616	0.218461	0.511224	0.488298	0.460592	0.210236	0.237754	0.175925	0.26925
	0.229896	0.486633	0.408749	0.464878	0.228814	0.690295	0.624654	0.676622	0.183661	0.51742	0.49538	0.472166	0.191499	0.226039	0.179971	0.255649
	0.21932	0.481116	0.404124	0.455917	0.16347	0.669929	0.596931	0.659657	0.148697	0.528538	0.504821	0.487457	0.173141	0.217547	0.185558	0.242143
	0.19909	0.471448	0.398644	0.437487	0.12633	0.649872	0.574464	0.643139	0.128498	0.539908	0.511888	0.502332	0.15511	0.209381	0.185984	0.236039
	0.172174	0.463467	0.397566	0.414494	0.129286	0.656423	0.589368	0.645664	0.136527	0.547007	0.513176	0.512388	0.137529	0.199813	0.184086	0.239024
	0.144883	0.461167	0.4033	0.397825	0.167961	0.664516	0.604074	0.64235	0.166979	0.551073	0.513477	0.516551	0.123028	0.189082	0.1786	0.242984
	0.12967	0.465868	0.413844	0.403244	0.23087	0.659383	0.598465	0.624413	0.204729	0.550804	0.513079	0.513925	0.119646	0.183943	0.15473	0.255325
	0.136792	0.47396	0.424097	0.427298	0.309068	0.655614	0.586285	0.614944	0.239447	0.544144	0.506854	0.504365	0.134865	0.181349	0.119257	0.270267
	0.158781	0.476795	0.425159	0.441685	0.393787	0.6622	0.577699	0.628012	0.265399	0.533177	0.493134	0.491985	0.163171	0.17804	0.122526	0.255094
	0.181987	0.478211	0.415807	0.448561	0.473822	0.67355	0.574486	0.653795	0.278533	0.521202	0.478027	0.478965	0.193378	0.183943	0.175779	0.21958
	0.199089	0.482492	0.404558	0.459046	0.537221	0.68412	0.579296	0.676773	0.276546	0.510931	0.470202	0.466221	0.219087	0.201636	0.245188	0.192705
	0.207617	0.485675	0.397392	0.468737	0.574607	0.693901	0.593304	0.692111	0.259406	0.505767	0.472056	0.459587	0.238556	0.221611	0.292826	0.185036
	0.206499	0.483783	0.393182	0.468861	0.581492	0.702386	0.610461	0.702833	0.229494	0.507134	0.480454	0.461848	0.251435	0.238005	0.304657	0.196179
	0.195722	0.477362	0.390564	0.45672	0.558388	0.708659	0.624383	0.711687	0.191346	0.51555	0.493681	0.472342	0.25744	0.256158	0.295428	0.227365
	0.176751	0.469409	0.390657	0.435898	0.50965	0.712929	0.635482	0.715482	0.153337	0.527485	0.507996	0.486523	0.256335	0.280314	0.290069	0.268496
	0.153473	0.464436	0.396426	0.416996	0.442216	0.711801	0.642218	0.707178	0.13094	0.53326	0.513108	0.493962	0.248531	0.298582	0.293646	0.296324
	0.134538	0.465571	0.411909	0.412747	0.364497	0.702894	0.639872	0.689602	0.138202	0.530864	0.505968	0.491664	0.235436	0.298062	0.288274	0.304559
	0.131052	0.469112	0.431362	0.421472	0.285099	0.692962	0.63036	0.675863	0.169533	0.533564	0.501247	0.492188	0.2191	0.281079	0.265141	0.299036
	0.14428	0.46853	0.436779	0.427382	0.212015	0.687016	0.621243	0.670284	0.20907	0.539048	0.500452	0.496121	0.201496	0.257866	0.238466	0.284142
	0.162767	0.468938	0.42483	0.435957	0.155918	0.677962	0.613897	0.662823	0.245669	0.537098	0.495167	0.49591	0.18395	0.234892	0.218916	0.264158
	0.176836	0.475086	0.40774	0.452893	0.133721	0.662501	0.604552	0.647367	0.273116	0.528162	0.483705	0.49176	0.166978	0.215861	0.204039	0.248872
	0.183117	0.481472	0.394016	0.467438	0.15587	0.649815	0.593061	0.62915	0.286979	0.518451	0.472566	0.485344	0.150579	0.206684	0.192591	0.249661
	0.180846	0.481026	0.383088	0.467734	0.210765	0.64243	0.582302	0.612799	0.28468	0.512218	0.46906	0.477905	0.134852	0.206637	0.186732	0.259103
	0.170324	0.473814	0.375546	0.451784	0.282526	0.644321	0.575911	0.610646	0.266231	0.509998	0.473771	0.472722	0.120675	0.205206	0.178611	0.264751
	0.153129	0.463922	0.374904	0.425456	0.360163	0.656658	0.573894	0.629662	0.234386	0.511791	0.483144	0.473106	0.111485	0.208232	0.157326	0.284356
	0.13288	0.455753	0.384358	0.401422	0.433181	0.671667	0.574632	0.658186	0.194164	0.519509	0.496475	0.481075	0.114297	0.215435	0.125123	0.319736
	0.11723	0.453645	0.407943	0.394284	0.490532	0.683377	0.581257	0.680079	0.15429	0.528848	0.50971	0.490228	0.132734	0.208654	0.108898	0.32451
	0.115309	0.45751	0.439033	0.403453	0.523735	0.692233	0.596499	0.690506	0.130455	0.526814	0.508792	0.486743	0.159421	0.201181	0.135712	0.293594
	0.127042	0.460741	0.453006	0.411844	0.528955	0.697871	0.614238	0.692559	0.137016	0.514954	0.491278	0.472281	0.185749	0.212878	0.203656	0.257132
	0.142332	0.463901	0.443412	0.423835	0.506973	0.699442	0.626682	0.690998	0.168601	0.516882	0.481522	0.470136	0.207882	0.238209	0.279554	0.235026
	0.153333	0.47049	0.42331	0.44489	0.461977	0.699013	0.633472	0.688963	0.208846	0.528126	0.482953	0.479611	0.224819	0.257506	0.325411	0.227214
	0.157532	0.478014	0.403699	0.463164	0.400333	0.695938	0.63493	0.683738	0.246088	0.530864	0.483831	0.485937	0.236257	0.261103	0.330553	0.227147
	0.154513	0.480171	0.386551	0.465302	0.329641	0.687164	0.628944	0.671974	0.273965	0.524036	0.480476	0.486992	0.241783	0.257448	0.314648	0.234176
	0.144762	0.473887	0.373071	0.448089	0.257685	0.676976	0.618388	0.659169	0.28798	0.517294	0.478014	0.487565	0.240855	0.261678	0.304971	0.247799
	0.130791	0.462534	0.371693	0.419615	0.193679	0.67019	0.609264	0.651117	0.285457	0.516116	0.481369	0.4893	0.233564	0.277724	0.311802	0.26359
	0.11903	0.454638	0.395027	0.397357	0.153017	0.65793	0.598261	0.639911	0.266445	0.517811	0.489201	0.490351	0.221188	0.294096	0.319637	0.281125
	0.116797	0.45619	0.43374	0.393958	0.15272	0.637213	0.582057	0.619555	0.233909	0.519936	0.497962	0.490924	0.205819	0.297101	0.307265	0.29665
	0.123177	0.463765	0.450934	0.406627	0.192273	0.627134	0.570575	0.604169	0.193053	0.525725	0.508927	0.494228	0.189493	0.281336	0.276503	0.29666
	0.130245	0.472101	0.441907	0.429033	0.254795	0.632711	0.566284	0.605901	0.15261	0.532732	0.518807	0.496746	0.173536	0.254934	0.244818	0.280884
	0.132643	0.4781	0.422113	0.449586	0.324305	0.646179	0.565633	0.625443	0.128125	0.526155	0.509404	0.486121	0.158428	0.232142	0.223622	0.265101
	0.129262	0.479468	0.40038	0.455118	0.389345	0.659921	0.566913	0.651354	0.133963	0.50799	0.47914	0.464863	0.144126	0.223671	0.214395	0.262989
	0.121253	0.475251	0.386524	0.441559	0.440028	0.670438	0.572349	0.670142	0.165036	0.507273	0.462028	0.459397	0.130612	0.226055	0.213117	0.268536
	0.112483	0.468921	0.397163	0.417855	0.468891	0.677841	0.584689	0.67668	0.204907	0.518192	0.46257	0.467778	0.118751	0.224209	0.205825	0.272008
	0.108059	0.467224	0.42842	0.403346	0.47265	0.682	0.600781	0.672817	0.241715	0.52084	0.466495	0.47409	0.111912	0.222119	0.179198	0.289897
	0.108276	0.471152	0.44339	0.411021	0.452107	0.683031	0.61449	0.665462	0.26913	0.515888	0.470005	0.47776	0.115714	0.223292	0.14016	0.323005
	0.108547	0.46205	0.424784	0.41646	0.411071	0.682462	0.62234	0.662304	0.282813	0.514941	0.477439	0.485689	0.131706	0.215327	0.120406	0.328141
	0.106778	0.402435	0.36488	0.369949	0.355325	0.678324	0.62152	0.660359	0.28019	0.52169	0.491044	0.497614	0.153658	0.21063	0.146544	0.300985
	0.104828	0.30235	0.278235	0.279796	0.291781	0.668463	0.613571	0.651644	0.26134	0.530267	0.507664	0.506946	0.175178	0.225944	0.21528	0.269356
	0.103941	0.242768	0.218347	0.230201	0.227474	0.658102	0.605273	0.638633	0.229196	0.535296	0.522351	0.509548	0.193521	0.252862	0.291598	0.25111
	0.103433	0.225071	0.200896	0.217245	0.170749	0.65066	0.599061	0.627504	0.188885	0.539827	0.534535	0.509402	0.207993	0.269385	0.336708	0.244943
	0.104275	0.219881	0.214422	0.206666	0.13544	0.637714	0.588913	0.614964	0.148906	0.543224	0.538922	0.507419	0.218267	0.265774	0.340131	0.242564
	0.10632	0.220404	0.220338	0.204829	0.13618	0.61844	0.573803	0.59835	0.124277	0.531996	0.518418	0.4927	0.223637	0.250683	0.317724	0.239883
	0.106822	0.219372	0.206138	0.210631	0.171429	0.611834	0.564486	0.589204	0.129019	0.509705	0.477548	0.467211	0.223135	0.241938	0.294748	0.238417
	0.106134	0.220252	0.203567	0.213083	0.226136	0.618507	0.558552	0.594611	0.15855	0.506318	0.454717	0.45902	0.216534	0.250427	0.288538	0.240825
	0.10728	0.234411	0.232417	0.215376	0.286523	0.628926	0.552262	0.612572	0.196906	0.514901	0.452012	0.466051	0.205006	0.268577	0.292799	0.250254
	0.109112	0.245212	0.247971	0.221863	0.342633	0.638294	0.547865	0.633074	0.232327	0.517043	0.45477	0.472882	0.190729	0.278699	0.287257	0.263846
	0.108549	0.241765	0.236868	0.227267	0.385867	0.645441	0.547897	0.647093	0.258584	0.51495	0.46101	0.47904	0.175868	0.270834	0.267613	0.270172
	0.107292	0.242928	0.236019	0.229884	0.409852	0.650356	0.554324	0.65205	0.27162	0.51937	0.474885	0.490601	0.161792	0.253272	0.247757	0.267573
	0.108872	0.266325	0.266804	0.237941	0.411863	0.652887	0.566764	0.648398	0.269129	0.532938	0.49746	0.507193	0.148895	0.23889	0.23924	0.265823
	0.110566	0.286223	0.290622	0.250183	0.392676	0.654084	0.581911	0.640857	0.25116	0.547994	0.523413	0.52133	0.136971	0.234501	0.242294	0.269352
	0.108518	0.286994	0.29113	0.258965	0.355671	0.655285	0.593913	0.637007	0.220352	0.555973	0.544119	0.526899	0.125817	0.236709	0.249918	0.271339
	0.104821	0.283441	0.28675	0.261688	0.306036	0.654002	0.596646	0.63527	0.182093	0.553604	0.550031	0.522118	0.11622	0.232999	0.242572	0.2686
	0.104994	0.296054	0.296881	0.264227	0.250001	0.647997	0.593533	0.627748	0.147391	0.535863	0.528006	0.500363	0.111368	0.226959	0.20686	0.282003
	0.108962	0.317969	0.318143	0.268067	0.194323	0.637088	0.58863	0.61301	0.13397	0.510438	0.48538	0.468478	0.115586	0.222787	0.157028	0.310221
	0.11122	0.334783	0.335622	0.276857	0.149449	0.619568	0.577001	0.594564	0.151076	0.505319	0.460062	0.457839	0.128763	0.212828	0.130164	0.311193
	0.109806	0.337844	0.33829	0.288131	0.132276	0.600222	0.560227	0.577657	0.18451	0.514736	0.455522	0.467359	0.145876	0.210276	0.15169	0.284757
	0.108685	0.335659	0.335445	0.292907	0.152507	0.594336	0.549464	0.57205	0.217534	0.521077	0.45847	0.479318	0.162612	0.228318	0.217853	0.258157
	0.110377	0.347606	0.349172	0.290505	0.196687	0.599616	0.539956	0.579965	0.242053	0.523273	0.465592	0.488939	0.177293	0.254594	0.293462	0.244301
	0.111162	0.365226	0.367813	0.291978	0.247426	0.606112	0.526699	0.595468	0.254331	0.529664	0.479924	0.500267	0.189525	0.267361	0.337918	0.241021
	0.109722	0.368931	0.369901	0.302987	0.294166	0.609934	0.514552	0.610098	0.252299	0.543929	0.503223	0.514386	0.19886	0.260013	0.339111	0.242056
	0.109513	0.364116	0.364494	0.313977	0.329612	0.612299	0.509838	0.620101	0.235863	0.559771	0.530285	0.526864	0.204184	0.23893	0.308443	0.239668
	0.110894	0.372154	0.377081	0.310247	0.348449	0.614337	0.515202	0.624933	0.207201	0.568825	0.551421	0.533703	0.204137	0.220411	0.270535	0.234647
	0.110129	0.387472	0.393425	0.305103	0.348518	0.614862	0.527884	0.622848	0.171223	0.565316	0.556039	0.529465	0.198295	0.218225	0.248265	0.231428
	0.10723	0.394642	0.389596	0.322391	0.330617	0.614806	0.5426	0.615902	0.138205	0.540918	0.532102	0.502017	0.187815	0.228454	0.24202	0.230467
	0.106679	0.393816	0.373159	0.355394	0.297741	0.617336	0.555429	0.611396	0.124593	0.505556	0.489013	0.460901	0.17492	0.234633	0.235025	0.230089
	0.109477	0.394869	0.372639	0.363878	0.254456	0.620474	0.564139	0.608605	0.139034	0.494825	0.465243	0.446427	0.161811	0.228924	0.223182	0.229324
	0.111275	0.402331	0.389347	0.346737	0.206241	0.620024	0.570467	0.599429	0.168656	0.50769	0.466327	0.460478	0.149824	0.222028	0.221281	0.234309
	0.109	0.410769	0.404668	0.330721	0.161195	0.61436	0.572319	0.5845	0.198244	0.523464	0.476884	0.480708	0.139242	0.22291	0.23839	0.248572
	0.104952	0.415021	0.407699	0.341981	0.134039	0.602571	0.56048	0.571893	0.220454	0.533982	0.487706	0.496265	0.1297	0.22642	0.264022	0.258589
	0.104084	0.418376	0.401356	0.381012	0.138505	0.587944	0.53445	0.566354	0.23185	0.542618	0.498407	0.508755	0.12081	0.225864	0.278906	0.254803
	0.107164	0.424867	0.394087	0.411728	0.169172	0.58103	0.509186	0.570065	0.230415	0.553376	0.513387	0.520379	0.113179	0.219934	0.263412	0.249772
	0.11136	0.431752	0.38913	0.42094	0.209655	0.580404	0.488405	0.579337	0.215825	0.565451	0.534444	0.529557	0.109633	0.216685	0.218925	0.264793
	0.113977	0.435152	0.386735	0.415324	0.247607	0.579556	0.472825	0.587773	0.189813	0.574653	0.554806	0.53446	0.11339	0.216019	0.165893	0.290432
	0.113679	0.436275	0.387819	0.404259	0.275887	0.578287	0.46838	0.593802	0.158402	0.571431	0.55924	0.528244	0.123322	0.207308	0.134912	0.285924
	0.111599	0.438544	0.395066	0.401442	0.290087	0.57795	0.477398	0.596445	0.135156	0.544374	0.53427	0.499158	0.135688	0.204499	0.148949	0.257181
	0.111284	0.441077	0.406225	0.411281	0.288466	0.575997	0.492449	0.592127	0.134054	0.507688	0.4955	0.461288	0.147986	0.22062	0.208239	0.231905
	0.114269	0.439673	0.412921	0.416729	0.27184	0.572659	0.505373	0.582032	0.152517	0.500136	0.484874	0.454291	0.159411	0.242785	0.280976	0.219775
	0.118264	0.437236	0.417188	0.416042	0.242924	0.57339	0.517858	0.57357	0.176485	0.51674	0.500166	0.472183	0.169729	0.253326	0.327458	0.220129
	0.121396	0.439885	0.420778	0.419001	0.205727	0.578216	0.533017	0.568025	0.195669	0.534659	0.516447	0.490957	0.178269	0.247785	0.332063	0.227756
	0.123369	0.449328	0.419107	0.429799	0.166059	0.580994	0.542918	0.560521	0.205663	0.547156	0.523297	0.505192	0.183534	0.225905	0.299333	0.230735
	0.123968	0.461172	0.410013	0.445058	0.134595	0.578565	0.532979	0.554953	0.204468	0.55696	0.526983	0.518216	0.183895	0.198229	0.252635	0.226148
	0.12251	0.467659	0.39605	0.455588	0.125785	0.572356	0.503086	0.557278	0.191569	0.566574	0.538231	0.52885	0.178878	0.180018	0.218638	0.217515
	0.118701	0.467387	0.384946	0.457063	0.143619	0.566654	0.474246	0.562931	0.168335	0.574504	0.555312	0.532956	0.169696	0.173594	0.201694	0.203509
	0.114949	0.470743	0.389928	0.461899	0.174604	0.560876	0.45354	0.566126	0.140236	0.568486	0.558825	0.52126	0.158553	0.169541	0.189742	0.186011
	0.116553	0.481746	0.409406	0.476718	0.204725	0.553551	0.440401	0.565476	0.119824	0.534327	0.530318	0.484979	0.147496	0.166714	0.182371	0.177902
	0.125097	0.485147	0.421104	0.478463	0.226745	0.54754	0.437975	0.565105	0.119275	0.489811	0.487589	0.444068	0.137671	0.17472	0.193497	0.190501
	0.135225	0.479143	0.423178	0.464735	0.237034	0.545663	0.446671	0.566138	0.134931	0.479899	0.47853	0.438579	0.129261	0.192346	0.227721	0.215469
	0.142559	0.471045	0.425406	0.448675	0.234123	0.544565	0.459822	0.562529	0.1545	0.497988	0.498328	0.458031	0.12187	0.203524	0.264835	0.228653
	0.146422	0.465403	0.431613	0.437486	0.21882	0.540812	0.47269	0.551218	0.169884	0.517963	0.517801	0.476176	0.114978	0.2013	0.275555	0.225393
	0.147404	0.464238	0.436883	0.433539	0.193633	0.537308	0.488298	0.538068	0.177654	0.532253	0.525001	0.488199	0.108532	0.195185	0.250721	0.225391
	0.145959	0.468517	0.433666	0.439287	0.163289	0.537219	0.50207	0.529537	0.17602	0.543379	0.525793	0.49938	0.10387	0.20458	0.216261	0.250836
	0.142245	0.476766	0.420978	0.454784	0.137889	0.541646	0.495474	0.530591	0.164385	0.552809	0.531676	0.509733	0.103404	0.225016	0.187114	0.291419
	0.136198	0.482154	0.404165	0.469629	0.130852	0.547955	0.465867	0.541383	0.144559	0.551691	0.535852	0.507172	0.107693	0.222017	0.150933	0.300145
	0.127587	0.476513	0.387538	0.466849	0.144564	0.546735	0.4394	0.54812	0.123855	0.520404	0.509269	0.475239	0.114747	0.199881	0.118975	0.270946
	0.117503	0.465439	0.378995	0.450254	0.165891	0.537591	0.426219	0.545792	0.114388	0.470725	0.458147	0.431389	0.122784	0.188185	0.121801	0.232386
	0.111942	0.472314	0.392255	0.457537	0.182661	0.528325	0.423008	0.542909	0.121013	0.454377	0.441189	0.423365	0.131156	0.199377	0.171564	0.206115
	0.118845	0.501118	0.420961	0.500934	0.189891	0.524702	0.427296	0.544002	0.134565	0.468176	0.459702	0.441832	0.139772	0.220836	0.244868	0.196207
	0.136242	0.515361	0.431903	0.524992	0.186384	0.523218	0.435877	0.541676	0.145697	0.484684	0.481852	0.457313	0.148471	0.235715	0.302976	0.199828
	0.154748	0.510208	0.428435	0.515725	0.172876	0.51782	0.447797	0.529505	0.150678	0.496638	0.493296	0.464023	0.156364	0.236602	0.321857	0.210978
	0.168604	0.500703	0.427605	0.494072	0.152483	0.511509	0.460947	0.514966	0.148098	0.508693	0.498291	0.469446	0.161652	0.2183	0.298728	0.216524
	0.176882	0.492118	0.433077	0.47313	0.133032	0.514581	0.462674	0.512987	0.138023	0.515432	0.497647	0.472242	0.162511	0.18538	0.255729	0.206529
	0.180111	0.484181	0.440435	0.458069	0.125625	0.526156	0.446357	0.524288	0.124916	0.497562	0.474354	0.459098	0.158432	0.149741	0.219038	0.180185
	0.178958	0.477742	0.442959	0.450521	0.132712	0.527177	0.429516	0.528697	0.117576	0.45775	0.431871	0.432925	0.150662	0.116596	0.191036	0.141447
	0.174027	0.474846	0.436752	0.45043	0.143567	0.517958	0.422763	0.524053	0.119844	0.436315	0.417282	0.422301	0.141358	0.0926203	0.164556	0.109158
	0.165821	0.477979	0.426385	0.459307	0.148688	0.510029	0.424135	0.518332	0.125306	0.436623	0.430137	0.42391	0.132359	0.096687	0.152675	0.113156
	0.154852	0.483156	0.417059	0.469668	0.145417	0.503859	0.428716	0.510102	0.127397	0.444879	0.445066	0.425015	0.124583	0.132438	0.17427	0.15231
	0.141506	0.479759	0.405694	0.463906	0.13479	0.497401	0.433893	0.499223	0.123757	0.452977	0.448513	0.423572	0.118139	0.172397	0.220204	0.188197
	0.128365	0.470438	0.3946	0.447308	0.121229	0.497504	0.434344	0.495625	0.115551	0.442498	0.425607	0.411865	0.112659	0.188611	0.253138	0.196998
	0.124659	0.478808	0.401307	0.460971	0.112769	0.504591	0.426435	0.501497	0.108436	0.407929	0.382279	0.388244	0.107905	0.182144	0.242319	0.195595
	0.139073	0.509098	0.426248	0.513903	0.113091	0.505491	0.421445	0.502602	0.107581	0.383497	0.365583	0.374017	0.104749	0.170235	0.181197	0.205603
	0.164136	0.525212	0.438035	0.545044	0.115059	0.499904	0.424991	0.494989	0.109386	0.378981	0.378194	0.371253	0.104726	0.162596	0.104188	0.217525
	0.187733	0.522076	0.435926	0.539632	0.112764	0.495964	0.43124	0.487697	0.109095	0.39009	0.39736	0.37612	0.107727	0.158068	0.0757677	0.204122
	0.204566	0.514214	0.434835	0.520347	0.107756	0.507074	0.438311	0.501929	0.106284	0.420549	0.415308	0.395909	0.112587	0.167345	0.114709	0.182592
	0.214092	0.505752	0.43849	0.501517	0.104234	0.529332	0.444776	0.533397	0.103648	0.460941	0.430632	0.427669	0.118791	0.193128	0.192577	0.178009
	0.216915	0.495544	0.442438	0.488353	0.103837	0.523947	0.439257	0.533285	0.104786	0.483873	0.438954	0.450445	0.126123	0.220753	0.266716	0.189316
	0.213845	0.484951	0.441484	0.480227	0.108009	0.495959	0.423383	0.509752	0.111422	0.488147	0.442985	0.459194	0.133546	0.234748	0.303969	0.205703
	0.205622	0.47706	0.435465	0.473332	0.117632	0.498971	0.42259	0.519024	0.119926	0.490059	0.447719	0.458881	0.139031	0.225017	0.29505	0.21329
	0.192994	0.475212	0.430626	0.467845	0.129434	0.532048	0.44135	0.555189	0.124828	0.496074	0.450701	0.458053	0.140561	0.193686	0.260496	0.197687
	0.176924	0.478172	0.428935	0.463138	0.13902	0.566163	0.467609	0.585586	0.123	0.503876	0.449313	0.46037	0.137495	0.152025	0.227253	0.153611
	0.158372	0.47898	0.422966	0.453245	0.143079	0.588241	0.490703	0.599906	0.116006	0.508631	0.445149	0.465733	0.131029	0.10721	0.199835	0.0913747
	0.139179	0.477595	0.413316	0.443895	0.139258	0.598965	0.50752	0.603359	0.112475	0.507614	0.442193	0.476193	0.123282	0.0735633	0.172438	0.0455015
	0.12641	0.488328	0.417025	0.463664	0.127894	0.594642	0.515385	0.593084	0.120771	0.504245	0.445773	0.487808	0.116004	0.0767643	0.156646	0.0540953
	0.13197	0.514664	0.43725	0.517599	0.115734	0.558885	0.499856	0.553044	0.135882	0.504853	0.458841	0.487769	0.110013	0.119265	0.168805	0.110918
	0.157947	0.532913	0.45024	0.55664	0.113794	0.501019	0.461859	0.496148	0.14894	0.507608	0.470094	0.479578	0.105623	0.168411	0.201374	0.165536
	0.191007	0.535809	0.452006	0.565004	0.125503	0.475368	0.440273	0.477028	0.155515	0.511638	0.471078	0.475153	0.103736	0.199048	0.229167	0.188732
	0.21946	0.532459	0.452261	0.557287	0.144331	0.493526	0.445606	0.503286	0.153991	0.518122	0.463763	0.479274	0.105786	0.21724	0.249762	0.195047
	0.239458	0.527747	0.454265	0.543992	0.163922	0.532023	0.46535	0.547259	0.144035	0.524549	0.454908	0.488009	0.111234	0.22931	0.27025	0.206011
	0.250639	0.51988	0.455974	0.529958	0.181011	0.572989	0.491871	0.588681	0.129039	0.524817	0.448354	0.494567	0.116695	0.224351	0.270169	0.214548
	0.253551	0.507408	0.454508	0.518236	0.192828	0.606397	0.519705	0.617851	0.119388	0.517793	0.442517	0.500502	0.118916	0.196062	0.24479	0.197801
	0.249044	0.492505	0.447812	0.506729	0.196299	0.626099	0.540993	0.632083	0.125705	0.514544	0.443402	0.511784	0.116834	0.150402	0.214152	0.146371
	0.237889	0.47984	0.437936	0.491689	0.189081	0.634231	0.553949	0.635797	0.144453	0.52307	0.462633	0.519813	0.111679	0.107229	0.19511	0.0879861
	0.220981	0.473671	0.431204	0.474434	0.170768	0.635823	0.563406	0.631881	0.164931	0.533981	0.487669	0.518326	0.106143	0.0766462	0.169142	0.0553254
	0.199699	0.47518	0.430746	0.459898	0.145384	0.626636	0.565313	0.616992	0.18044	0.539664	0.500756	0.512382	0.10259	-0.00114477	0.0719277	-0.0132628
	0.175663	0.480586	0.430701	0.449268	0.124911	0.59386	0.543964	0.58484	0.188244	0.543267	0.499713	0.509521	0.101292	-0.166527	-0.105816	-0.180539
	0.151991	0.487169	0.428047	0.44718	0.123333	0.540695	0.50031	0.538194	0.186836	0.548074	0.491147	0.512725	0.10135	-0.283836	-0.227699	-0.299244
	0.138023	0.50042	0.431057	0.472837	0.140903	0.502057	0.466019	0.504611	0.17585	0.549105	0.480121	0.516044	0.10213	-0.318542	-0.267882	-0.328169
	0.146599	0.521801	0.442617	0.526876	0.167711	0.497707	0.457295	0.504184	0.156607	0.539272	0.469345	0.510825	0.103061	-0.320155	-0.273025	-0.32985
	0.177117	0.538167	0.453372	0.565599	0.196405	0.520458	0.469126	0.531257	0.133841	0.522667	0.460083	0.501706	0.103571	-0.324715	-0.277587	-0.333318
	0.214427	0.545464	0.462751	0.5767	0.223502	0.557666	0.493552	0.570574	0.11867	0.510841	0.450328	0.50149	0.104519	-0.335823	-0.289075	-0.335608
	0.246674	0.547078	0.47257	0.573052	0.245899	0.600062	0.524772	0.611256	0.12288	0.513003	0.445236	0.515829	0.106207	-0.33794	-0.297189	-0.334422
	0.269836	0.543886	0.479682	0.562896	0.259907	0.638148	0.555698	0.646028	0.144342	0.529188	0.460256	0.534874	0.10716	-0.331548	-0.294811	-0.334031
	0.283125	0.534652	0.480518	0.549628	0.261983	0.664381	0.579977	0.669858	0.171455	0.551626	0.491905	0.549195	0.10696	-0.328059	-0.283732	-0.333997
	0.286767	0.519708	0.473848	0.535204	0.249993	0.677758	0.597625	0.680449	0.195696	0.569298	0.520896	0.55375	0.1075	-0.331465	-0.273432	-0.331106
	0.281401	0.501524	0.459697	0.517965	0.224292	0.679448	0.610328	0.675265	0.213249	0.57839	0.534695	0.549648	0.109757	-0.335138	-0.277084	-0.324417
	0.267685	0.484696	0.442111	0.496178	0.188009	0.669062	0.61294	0.656296	0.221931	0.58209	0.534159	0.542117	0.111965	-0.333576	-0.28582	-0.319004
	0.246652	0.474739	0.430102	0.473069	0.149076	0.647128	0.596876	0.633366	0.220243	0.58028	0.525463	0.5336	0.112054	-0.32872	-0.289912	-0.31803
	0.220201	0.474865	0.428443	0.455729	0.123091	0.612344	0.55686	0.609673	0.207856	0.56878	0.512121	0.522675	0.109195	-0.324295	-0.289131	-0.318114
	0.190752	0.482867	0.430802	0.448138	0.124071	0.567197	0.504703	0.579501	0.186085	0.55047	0.496705	0.513255	0.105394	-0.32331	-0.279507	-0.3179
	0.162669	0.494557	0.431507	0.454426	0.147717	0.529636	0.471071	0.545835	0.158163	0.532217	0.482197	0.508328	0.104951	-0.325105	-0.260841	-0.316104
	0.147122	0.511117	0.436105	0.488108	0.182128	0.51149	0.460538	0.523192	0.132008	0.521844	0.468591	0.510813	0.108701	-0.323561	-0.24733	-0.307827
	0.157598	0.533178	0.44748	0.545758	0.2204	0.518421	0.467025	0.528404	0.122193	0.523314	0.458761	0.52239	0.113038	-0.32044	-0.243257	-0.300173
	0.191373	0.550838	0.458827	0.585007	0.259235	0.546124	0.488012	0.557773	0.13783	0.532413	0.464362	0.536073	0.115407	-0.318732	-0.24402	-0.29829
	0.231992	0.561234	0.471976	0.5962	0.29516	0.58637	0.520464	0.596421	0.168565	0.548349	0.488831	0.549592	0.115071	-0.318708	-0.250097	-0.299475
	0.267576	0.565099	0.487503	0.592104	0.323728	0.631478	0.558049	0.635417	0.200971	0.568718	0.522006	0.561669	0.11176	-0.319548	-0.26172	-0.298979
	0.293937	0.561042	0.498946	0.579361	0.340037	0.672887	0.593408	0.672101	0.228439	0.586142	0.547976	0.566861	0.10744	-0.319707	-0.264518	-0.293755
	0.30974	0.548784	0.500584	0.561138	0.340027	0.703871	0.621824	0.702829	0.247908	0.595739	0.557765	0.561802	0.106534	-0.316661	-0.246491	-0.283411
	0.31463	0.531217	0.491034	0.541205	0.321956	0.721668	0.642898	0.720451	0.257149	0.595748	0.553378	0.547138	0.110133	-0.310511	-0.223467	-0.273773
	0.308842	0.51124	0.471	0.519281	0.287226	0.724024	0.655872	0.717353	0.254693	0.585163	0.542121	0.526207	0.114557	-0.305649	-0.206287	-0.273713
	0.292914	0.491635	0.445841	0.493493	0.24029	0.710573	0.656053	0.695377	0.240275	0.569208	0.52999	0.50939	0.117127	-0.303725	-0.198046	-0.280866
	0.268106	0.476808	0.425701	0.466956	0.188925	0.682875	0.634286	0.66569	0.215292	0.553704	0.518172	0.503858	0.117022	-0.303684	-0.204775	-0.285835
	0.236901	0.47093	0.415672	0.447738	0.146578	0.638272	0.577721	0.633105	0.182767	0.539024	0.505992	0.504311	0.113723	-0.304229	-0.224228	-0.28264
	0.202526	0.474545	0.41198	0.441314	0.130328	0.586192	0.502022	0.602206	0.148925	0.527156	0.492881	0.505538	0.108963	-0.303067	-0.234876	-0.270622
	0.167765	0.482196	0.408803	0.444424	0.146283	0.555121	0.462149	0.5829	0.126685	0.526717	0.481293	0.514833	0.107401	-0.298339	-0.220368	-0.255435
	0.138471	0.490532	0.408024	0.456997	0.182858	0.54184	0.460265	0.565357	0.129839	0.541069	0.478867	0.536755	0.110632	-0.294549	-0.197857	-0.249659
	0.129969	0.510111	0.4217	0.497245	0.228505	0.540933	0.473011	0.554319	0.156723	0.557165	0.490952	0.555099	0.115078	-0.294756	-0.180282	-0.259509
	0.15438	0.54447	0.449959	0.564259	0.278172	0.558737	0.49237	0.566925	0.19409	0.569843	0.514768	0.564582	0.118076	-0.295849	-0.173508	-0.275662
	0.198008	0.569191	0.469139	0.607335	0.32829	0.592487	0.518639	0.599419	0.231197	0.581058	0.540875	0.568843	0.118709	-0.293321	-0.183334	-0.283234
	0.243005	0.578637	0.48076	0.615559	0.373991	0.635051	0.552756	0.637423	0.262361	0.590212	0.557842	0.567805	0.115869	-0.28549	-0.201826	-0.275301
	0.281721	0.579172	0.494198	0.60579	0.409212	0.679275	0.592151	0.673292	0.284124	0.593889	0.559485	0.559436	0.110679	-0.272413	-0.206623	-0.254224
	0.311375	0.57164	0.50515	0.586173	0.427744	0.716169	0.628669	0.705991	0.294025	0.58813	0.549018	0.541485	0.108199	-0.258134	-0.188576	-0.232093
	0.329992	0.556425	0.505881	0.560809	0.425108	0.740301	0.654314	0.733904	0.290516	0.574093	0.537317	0.516871	0.110831	-0.254221	-0.169663	-0.229108
	0.336512	0.537826	0.49455	0.536747	0.400127	0.751323	0.667027	0.75055	0.273427	0.561639	0.53293	0.501252	0.114835	-0.261835	-0.160505	-0.249196
	0.330689	0.518955	0.473493	0.515559	0.355418	0.749836	0.670571	0.749214	0.244418	0.553751	0.531478	0.500474	0.117649	-0.269903	-0.160755	-0.274164
	0.312989	0.500063	0.448069	0.492284	0.296913	0.737244	0.668182	0.731422	0.206969	0.547131	0.525531	0.506775	0.118825	-0.265994	-0.171298	-0.280398
	0.284974	0.481607	0.425029	0.465225	0.232743	0.718965	0.661027	0.707748	0.168137	0.542053	0.513291	0.513999	0.117244	-0.247599	-0.182701	-0.264072
	0.249695	0.465778	0.407524	0.440738	0.174231	0.696127	0.64154	0.685003	0.142367	0.54463	0.500268	0.525752	0.112933	-0.212974	-0.169792	-0.236002
	0.211056	0.455448	0.394897	0.42666	0.138499	0.657943	0.588749	0.659267	0.145171	0.558677	0.49824	0.545096	0.108238	-0.147999	-0.113902	-0.189063
	0.17251	0.451506	0.385923	0.4249	0.139303	0.609888	0.512935	0.632989	0.174978	0.574158	0.511315	0.560418	0.104226	-0.0335199	-0.017398	-0.0818326
	0.137827	0.459461	0.387289	0.440287	0.170182	0.587578	0.476419	0.619974	0.216916	0.583281	0.530267	0.566558	0.102288	0.106239	0.0983004	0.0763402
	0.116017	0.495858	0.41828	0.490732	0.21754	0.587387	0.482383	0.610351	0.258899	0.586786	0.545662	0.565322	0.102278	0.178602	0.16684	0.170799
	0.120607	0.554301	0.471428	0.568866	0.273861	0.595729	0.503123	0.6042	0.294495	0.587595	0.55262	0.558802	0.102132	0.203434	0.202219	0.198722
	0.153693	0.587197	0.494711	0.617252	0.335219	0.614514	0.528496	0.615066	0.319485	0.584903	0.549216	0.547653	0.10194	0.217556	0.223531	0.203874
	0.200558	0.591459	0.489148	0.62756	0.396874	0.642672	0.558312	0.641358	0.330702	0.575807	0.539045	0.530382	0.102413	0.217747	0.222692	0.197535
	0.247768	0.587118	0.484697	0.619401	0.452354	0.677073	0.594491	0.672249	0.326288	0.563835	0.532887	0.511502	0.102402	0.216325	0.225172	0.1908
	0.289394	0.580218	0.490159	0.601348	0.493914	0.71324	0.634584	0.701058	0.306212	0.556999	0.536692	0.50341	0.102094	0.219019	0.233926	0.187393
	0.322266	0.569515	0.497348	0.576866	0.514181	0.742277	0.66665	0.727192	0.272638	0.55489	0.541853	0.507432	0.102027	0.223585	0.230014	0.185182
	0.343778	0.555996	0.497774	0.551778	0.508485	0.758116	0.680478	0.749898	0.229807	0.552481	0.537098	0.514858	0.101629	0.225977	0.22476	0.180707
	0.352207	0.541879	0.488182	0.532129	0.476407	0.762068	0.679023	0.763817	0.183573	0.546283	0.518501	0.518736	0.101362	0.230629	0.228645	0.182873
	0.346821	0.527842	0.471109	0.517588	0.421816	0.758247	0.673181	0.764613	0.1439	0.536775	0.491793	0.518756	0.102067	0.254041	0.245355	0.213472
	0.327936	0.512574	0.451598	0.500482	0.352021	0.748874	0.668904	0.753342	0.127683	0.534391	0.477378	0.521952	0.103948	0.284623	0.261849	0.253489
	0.297339	0.494595	0.43278	0.476202	0.276405	0.736146	0.665626	0.735172	0.145845	0.548537	0.492895	0.532907	0.10605	0.306132	0.265814	0.27885
	0.258585	0.473638	0.413802	0.449754	0.205529	0.717527	0.652344	0.713055	0.186484	0.566451	0.519247	0.54364	0.106448	0.313891	0.261069	0.289083
	0.216234	0.452406	0.393558	0.429818	0.152858	0.682299	0.607188	0.685273	0.234194	0.57647	0.537542	0.548066	0.105325	0.299112	0.253524	0.276674
	0.177016	0.446161	0.384601	0.431326	0.133254	0.637804	0.539137	0.659101	0.280896	0.578636	0.545996	0.545816	0.105428	0.270086	0.247397	0.245024
	0.154527	0.481201	0.411628	0.478315	0.150225	0.620904	0.504513	0.654231	0.321258	0.577113	0.546799	0.54026	0.107466	0.261769	0.244316	0.232717
	0.163522	0.547061	0.463548	0.557834	0.192155	0.629134	0.506417	0.660265	0.350093	0.573101	0.54084	0.53339	0.10943	0.274573	0.243283	0.246051
	0.200306	0.582525	0.485154	0.60156	0.248722	0.638787	0.519662	0.65708	0.363204	0.565405	0.532788	0.523167	0.110837	0.295642	0.25198	0.26729
	0.247185	0.581467	0.480298	0.599602	0.315426	0.646793	0.539851	0.650856	0.35823	0.558514	0.532403	0.514175	0.112746	0.317014	0.267756	0.283715
	0.291249	0.569662	0.477299	0.580233	0.388253	0.660124	0.567146	0.65549	0.335293	0.557548	0.541759	0.513986	0.115179	0.33156	0.274966	0.289693
	0.326888	0.559117	0.481296	0.56022	0.461075	0.680358	0.597834	0.672984	0.297219	0.559741	0.550393	0.520433	0.116572	0.336127	0.267699	0.287088
	0.350921	0.551026	0.484768	0.544646	0.525722	0.707745	0.633386	0.697875	0.249187	0.558445	0.547236	0.524916	0.114982	0.336318	0.255259	0.288141
	0.361141	0.544291	0.481733	0.534145	0.572881	0.737533	0.670523	0.72262	0.197694	0.55125	0.533236	0.522434	0.110198	0.331758	0.240262	0.294112
	0.356431	0.536693	0.471492	0.524728	0.59425	0.760195	0.696514	0.743824	0.150632	0.5409	0.516752	0.514062	0.10629	0.302349	0.218761	0.278851
	0.33687	0.526305	0.458068	0.510524	0.585193	0.770403	0.702509	0.760542	0.120086	0.52899	0.498807	0.50446	0.108712	0.245232	0.195402	0.225743
	0.304291	0.511045	0.443318	0.48955	0.546129	0.770406	0.693713	0.769897	0.1191	0.521584	0.485337	0.501211	0.115951	0.206914	0.188533	0.173772
	0.262674	0.488784	0.423617	0.465421	0.482137	0.764802	0.681557	0.769795	0.147717	0.531979	0.497153	0.508941	0.122453	0.203118	0.197588	0.155886
	0.217283	0.460935	0.397007	0.442033	0.401779	0.756345	0.672115	0.761844	0.19321	0.55068	0.521258	0.519573	0.125943	0.221674	0.213602	0.174448
	0.175437	0.444709	0.380342	0.431505	0.315559	0.746983	0.665996	0.749455	0.244545	0.565348	0.539362	0.527674	0.127524	0.25159	0.231498	0.21258
	0.150809	0.472206	0.40525	0.462477	0.233592	0.731297	0.654092	0.730663	0.295332	0.571972	0.547485	0.531637	0.128587	0.281927	0.243406	0.246957
	0.158138	0.536923	0.461056	0.530258	0.166365	0.697161	0.618999	0.700496	0.339868	0.570954	0.546049	0.531578	0.12924	0.296547	0.242655	0.255551
	0.194272	0.573884	0.485457	0.569226	0.128614	0.653504	0.568377	0.668662	0.37214	0.56526	0.537636	0.528982	0.128446	0.292853	0.23119	0.244243
	0.241753	0.573641	0.478633	0.568569	0.130315	0.638142	0.545288	0.661747	0.387063	0.558984	0.530448	0.524431	0.124844	0.289853	0.221174	0.242355
	0.287294	0.561686	0.470441	0.555214	0.161688	0.649389	0.549276	0.674043	0.381795	0.557759	0.534033	0.522883	0.118097	0.295303	0.217077	0.260366
	0.32471	0.551685	0.470568	0.543861	0.211476	0.66284	0.554856	0.683621	0.356575	0.562387	0.54636	0.527382	0.111707	0.291142	0.208027	0.276961
	0.350354	0.546461	0.475161	0.536618	0.275935	0.669765	0.556214	0.682444	0.314845	0.568106	0.555701	0.534739	0.112699	0.266046	0.188731	0.266002
	0.361715	0.544085	0.477387	0.530481	0.352647	0.676584	0.565515	0.679265	0.262641	0.569242	0.555585	0.537549	0.122779	0.236808	0.173326	0.22765
	0.357452	0.54004	0.472128	0.521289	0.436604	0.686527	0.585754	0.681675	0.207251	0.564571	0.551189	0.53192	0.134751	0.210736	0.170111	0.17573
	0.337475	0.531585	0.45993	0.508313	0.52012	0.701327	0.612315	0.69337	0.159036	0.555711	0.546915	0.519437	0.142853	0.188569	0.175417	0.129604
	0.303626	0.517261	0.443048	0.492713	0.593291	0.723161	0.644618	0.713911	0.135725	0.542633	0.535786	0.504338	0.146605	0.17914	0.18452	0.112367
	0.26021	0.495626	0.420868	0.473894	0.645369	0.747122	0.677542	0.736178	0.151026	0.531889	0.518952	0.494431	0.14756	0.187378	0.194483	0.130036
	0.213059	0.469016	0.393993	0.450804	0.667322	0.764835	0.700659	0.754177	0.194194	0.538507	0.518991	0.49725	0.146934	0.202729	0.198682	0.160604
	0.169881	0.453581	0.378647	0.435474	0.654654	0.773427	0.708822	0.766293	0.247684	0.557116	0.53319	0.510852	0.145121	0.211391	0.195247	0.179077
	0.144095	0.476421	0.403309	0.456714	0.608623	0.77461	0.705038	0.770787	0.30133	0.570952	0.544126	0.525241	0.1418	0.214707	0.1928	0.187433
	0.150011	0.53165	0.457792	0.512077	0.535493	0.769692	0.694986	0.766356	0.348629	0.572261	0.544474	0.532518	0.136143	0.226787	0.199259	0.205748
	0.184877	0.564444	0.483817	0.544527	0.445113	0.761116	0.684398	0.757738	0.38312	0.565645	0.538571	0.533169	0.127412	0.251639	0.212159	0.241896
	0.231722	0.56615	0.479844	0.544368	0.349137	0.752942	0.67654	0.75052	0.399271	0.560913	0.535953	0.53275	0.118126	0.279595	0.222311	0.282158
	0.277212	0.55652	0.471883	0.535036	0.258397	0.744772	0.670064	0.742166	0.393958	0.564163	0.543228	0.535863	0.116672	0.295676	0.220738	0.303467
	0.314848	0.547088	0.470641	0.528597	0.182584	0.731865	0.659365	0.728147	0.367469	0.572487	0.555023	0.542227	0.12863	0.292065	0.206771	0.293232
	0.340732	0.54246	0.475139	0.525345	0.133444	0.704543	0.632952	0.703778	0.323635	0.580089	0.561166	0.548778	0.146255	0.275191	0.191089	0.259828
	0.352209	0.541364	0.478048	0.520765	0.119687	0.670419	0.596022	0.678469	0.269041	0.584584	0.562186	0.550723	0.160512	0.246743	0.182806	0.209649
	0.347861	0.537453	0.4713	0.510494	0.135518	0.661743	0.581465	0.675787	0.211476	0.586544	0.566191	0.547032	0.168644	0.205424	0.181888	0.146472
	0.327598	0.526944	0.453744	0.496104	0.172033	0.672963	0.585495	0.687885	0.16129	0.581257	0.568367	0.536848	0.171484	0.161448	0.182641	0.0886704
	0.293394	0.51012	0.429697	0.480198	0.22641	0.681805	0.585456	0.694419	0.135503	0.559481	0.550042	0.515689	0.170579	0.130611	0.17854	0.0609546
	0.249775	0.488829	0.40444	0.460043	0.298083	0.685017	0.579679	0.691232	0.1481	0.533018	0.516559	0.492242	0.167295	0.116329	0.165761	0.0662479
	0.202767	0.467187	0.382829	0.433916	0.384225	0.688956	0.579155	0.688384	0.190382	0.532545	0.505163	0.487783	0.162519	0.115599	0.151415	0.0877937
	0.160057	0.457925	0.376544	0.417004	0.478647	0.69488	0.587459	0.691371	0.244716	0.551795	0.516188	0.501811	0.156548	0.133362	0.150354	0.119683
	0.13451	0.480082	0.403862	0.438598	0.571998	0.704217	0.603125	0.700872	0.29964	0.566958	0.527733	0.518967	0.148862	0.174814	0.167423	0.16984
	0.139649	0.526699	0.453085	0.494336	0.652726	0.721094	0.628156	0.717997	0.348035	0.569296	0.531427	0.529439	0.13829	0.232199	0.194691	0.235318
	0.172809	0.553968	0.476228	0.528698	0.708879	0.74304	0.659644	0.739513	0.383372	0.565389	0.532934	0.534787	0.124908	0.28914	0.222797	0.298147
	0.217747	0.556341	0.475629	0.530845	0.73088	0.761787	0.687427	0.75872	0.4001	0.565932	0.540142	0.54166	0.114086	0.327247	0.246586	0.336002
	0.261527	0.550423	0.47302	0.523529	0.714432	0.773105	0.704852	0.770786	0.395027	0.57449	0.553699	0.551275	0.115774	0.337044	0.259574	0.340504
	0.297679	0.544178	0.474407	0.519061	0.661647	0.776492	0.710689	0.772348	0.368425	0.585372	0.565489	0.559154	0.132881	0.332135	0.255873	0.329953
	0.3223	0.540092	0.478331	0.516635	0.580024	0.771313	0.706512	0.762755	0.324241	0.59251	0.568882	0.561863	0.156423	0.325304	0.24115	0.315317
	0.332774	0.537526	0.479117	0.511397	0.480702	0.761472	0.699114	0.750462	0.269239	0.596706	0.568644	0.56008	0.177376	0.314948	0.222754	0.293401
	0.327773	0.531173	0.469488	0.498938	0.376369	0.753052	0.691688	0.744506	0.211351	0.600662	0.572684	0.558219	0.191798	0.289517	0.205867	0.25484
	0.307396	0.517469	0.449069	0.479629	0.278423	0.744893	0.681593	0.740521	0.160649	0.595931	0.572503	0.551737	0.198893	0.240192	0.191553	0.193229
	0.273856	0.498707	0.423548	0.456326	0.196016	0.73025	0.66518	0.727922	0.133146	0.570122	0.549043	0.529426	0.199589	0.174665	0.175964	0.120132
	0.231744	0.480117	0.400493	0.429608	0.138262	0.69767	0.63396	0.69653	0.142788	0.537962	0.510468	0.500561	0.195671	0.114017	0.155385	0.0618793
	0.186871	0.465463	0.385578	0.401545	0.110159	0.653008	0.592164	0.65578	0.183006	0.533154	0.4938	0.492144	0.188925	0.0749397	0.13095	0.0353009
	0.146495	0.461343	0.38494	0.387224	0.10338	0.630717	0.570372	0.638537	0.236582	0.547816	0.499664	0.502544	0.180745	0.0659083	0.112332	0.0421591
	0.122685	0.48127	0.409795	0.411907	0.106544	0.633506	0.57048	0.645441	0.291171	0.558528	0.507655	0.515202	0.171828	0.0960382	0.115307	0.0851643
	0.127866	0.520705	0.450788	0.469457	0.117125	0.646829	0.579263	0.6604	0.33924	0.559532	0.511513	0.522962	0.161822	0.164904	0.14341	0.164873
	0.159133	0.544186	0.470126	0.507438	0.139131	0.663533	0.590902	0.676052	0.374376	0.559316	0.518684	0.529875	0.149519	0.250571	0.184709	0.260067
	0.201197	0.546917	0.472215	0.514344	0.177397	0.677423	0.599497	0.687557	0.391231	0.567298	0.535493	0.541921	0.13592	0.319329	0.223898	0.333431
	0.241966	0.543524	0.474303	0.511229	0.235084	0.684814	0.601419	0.689226	0.386715	0.583374	0.558111	0.55685	0.129182	0.346356	0.250485	0.35852
	0.275313	0.540003	0.476535	0.51038	0.312561	0.688831	0.599932	0.684133	0.361037	0.599183	0.576794	0.567417	0.139311	0.337961	0.262128	0.344393
	0.297529	0.536329	0.475749	0.510235	0.40647	0.692403	0.596057	0.683235	0.318009	0.60827	0.585636	0.570923	0.163165	0.328622	0.265466	0.327721
	0.306202	0.53176	0.471027	0.504944	0.509322	0.697097	0.591409	0.691865	0.264255	0.6105	0.586124	0.568884	0.189728	0.327327	0.260967	0.318299
	0.300238	0.522779	0.460849	0.489525	0.610144	0.705766	0.594099	0.706025	0.207598	0.607507	0.582563	0.563876	0.21143	0.323263	0.244944	0.306098
	0.280045	0.507019	0.446303	0.463881	0.696058	0.72336	0.61351	0.724141	0.157611	0.594344	0.571185	0.551853	0.225173	0.304527	0.221482	0.279213
	0.248065	0.489361	0.431464	0.434941	0.754423	0.747904	0.648497	0.745796	0.128992	0.566844	0.545279	0.52842	0.230327	0.261851	0.196537	0.22826
	0.208767	0.477909	0.42098	0.41083	0.775551	0.768946	0.684713	0.765212	0.13527	0.538142	0.512745	0.502267	0.228077	0.200547	0.171164	0.161117
	0.168019	0.477923	0.420591	0.399563	0.755509	0.779907	0.70941	0.775723	0.171991	0.533292	0.497751	0.494691	0.220592	0.142999	0.145084	0.103839
	0.135431	0.494144	0.436968	0.415487	0.69725	0.780712	0.719564	0.773163	0.222956	0.54446	0.499223	0.503114	0.210082	0.109521	0.12188	0.076185
	0.126008	0.521818	0.46421	0.456868	0.609376	0.772289	0.717349	0.757744	0.275557	0.551956	0.501856	0.513073	0.19827	0.109747	0.111412	0.0842773
	0.146767	0.537628	0.478522	0.486698	0.503968	0.75976	0.709695	0.740579	0.322095	0.551826	0.50217	0.51886	0.186064	0.147392	0.124273	0.129327
	0.183414	0.538669	0.481808	0.494952	0.394238	0.749609	0.699056	0.733571	0.35628	0.553819	0.508923	0.52519	0.173298	0.217279	0.160439	0.205521
	0.220144	0.535498	0.482744	0.496046	0.291724	0.740142	0.682562	0.731813	0.37302	0.566754	0.528369	0.537606	0.158915	0.296647	0.208424	0.289101
	0.249694	0.532511	0.478894	0.499194	0.205527	0.72429	0.658379	0.720332	0.36943	0.588043	0.555202	0.553786	0.141875	0.355767	0.25662	0.349439
	0.268777	0.528869	0.468332	0.502942	0.144807	0.692285	0.621009	0.68737	0.34561	0.608577	0.579833	0.568269	0.124592	0.377183	0.293026	0.374361
	0.275285	0.523232	0.45477	0.500504	0.114794	0.648645	0.576416	0.6436	0.305001	0.621357	0.595917	0.577288	0.117308	0.357579	0.297037	0.366314
	0.268411	0.513279	0.441719	0.484767	0.10656	0.623168	0.554892	0.624199	0.253862	0.622089	0.599281	0.576174	0.130849	0.317197	0.268169	0.34021
	0.248858	0.498102	0.430285	0.455413	0.106306	0.620018	0.556252	0.631154	0.199763	0.611164	0.590708	0.564787	0.160444	0.295081	0.247595	0.319571
	0.219186	0.482862	0.422344	0.423415	0.10919	0.626345	0.565461	0.645235	0.15164	0.590482	0.573122	0.546305	0.193672	0.2961	0.251321	0.310102
	0.183592	0.47535	0.42164	0.402506	0.118293	0.636851	0.577207	0.656291	0.12265	0.559802	0.546471	0.520807	0.222835	0.302164	0.258224	0.304416
	0.149409	0.478901	0.430412	0.399799	0.139188	0.651292	0.590813	0.665165	0.125483	0.528937	0.516616	0.4943	0.244509	0.301104	0.247604	0.296046
	0.130334	0.494121	0.449383	0.420147	0.177362	0.666183	0.603384	0.671449	0.157503	0.521354	0.502258	0.48565	0.256771	0.288832	0.22145	0.28002
	0.138118	0.51614	0.475138	0.456114	0.236583	0.677163	0.612989	0.67078	0.204024	0.531999	0.502195	0.494236	0.259378	0.26079	0.191061	0.248129
	0.165376	0.529148	0.492851	0.478824	0.317372	0.684316	0.617428	0.665777	0.252901	0.542552	0.503605	0.507147	0.253894	0.218774	0.162333	0.198846
	0.196243	0.530953	0.495278	0.486017	0.415829	0.689712	0.611276	0.667125	0.296658	0.547603	0.503891	0.517108	0.242824	0.176451	0.135812	0.148733
	0.221222	0.527225	0.483269	0.490539	0.523342	0.697869	0.600373	0.682868	0.32923	0.554371	0.510773	0.525935	0.228649	0.152479	0.115989	0.120811
	0.236708	0.521281	0.462419	0.496242	0.627676	0.712321	0.600703	0.70676	0.345747	0.569517	0.528928	0.537856	0.213294	0.159444	0.114032	0.126309
	0.241015	0.513665	0.441443	0.497304	0.715131	0.734352	0.622054	0.730326	0.343452	0.590968	0.553589	0.552801	0.197811	0.197779	0.138325	0.16274
	0.233603	0.502852	0.424863	0.484722	0.773014	0.759812	0.65913	0.751574	0.322252	0.611988	0.57823	0.568039	0.182176	0.256434	0.18483	0.219932
	0.215356	0.488524	0.411415	0.456125	0.792154	0.778044	0.693958	0.767404	0.285094	0.624788	0.596554	0.578155	0.165525	0.316621	0.240252	0.281203
	0.188775	0.47438	0.402054	0.421216	0.769276	0.784014	0.714659	0.773765	0.237718	0.622675	0.601017	0.57546	0.146995	0.362088	0.293908	0.331984
	0.158669	0.467691	0.404083	0.399444	0.707999	0.780227	0.722026	0.767384	0.189479	0.602977	0.587586	0.556396	0.127658	0.379039	0.330693	0.363308
	0.134746	0.475471	0.424426	0.408446	0.617531	0.768375	0.718973	0.747892	0.156358	0.565632	0.555639	0.523062	0.114461	0.354243	0.322628	0.36539
	0.129916	0.494424	0.456769	0.440074	0.510239	0.75312	0.709938	0.726947	0.154938	0.526211	0.518303	0.489817	0.119855	0.302436	0.27173	0.34425
	0.146513	0.509503	0.481954	0.45997	0.399202	0.741521	0.697588	0.717671	0.183699	0.515618	0.503511	0.482011	0.148001	0.265874	0.229981	0.320876
	0.170897	0.516038	0.489857	0.4648	0.295665	0.732647	0.679862	0.715787	0.225165	0.526998	0.507361	0.493661	0.186613	0.254608	0.219724	0.303766
	0.191078	0.515259	0.480529	0.468624	0.208314	0.717953	0.653202	0.706293	0.264773	0.541758	0.516147	0.507882	0.223606	0.258426	0.232308	0.293748
	0.202865	0.509854	0.460212	0.476536	0.145989	0.685785	0.610093	0.676358	0.294933	0.556937	0.528572	0.520606	0.253807	0.266902	0.247356	0.288948
	0.205153	0.502839	0.438389	0.482672	0.114924	0.642357	0.558685	0.634735	0.310984	0.575143	0.545097	0.535308	0.274748	0.270292	0.242609	0.283779
	0.197696	0.49307	0.419604	0.476269	0.107576	0.618611	0.533814	0.614574	0.310105	0.59547	0.563975	0.553174	0.284975	0.26397	0.215945	0.273656
	0.181423	0.478915	0.402465	0.452353	0.107876	0.613798	0.533822	0.617346	0.291911	0.61425	0.584183	0.570172	0.284759	0.247499	0.181343	0.257185
	0.158594	0.463107	0.388489	0.417333	0.10796	0.615439	0.540955	0.628912	0.258858	0.623852	0.598328	0.578142	0.276029	0.225542	0.149252	0.235822
	0.134909	0.452164	0.386558	0.389194	0.109238	0.620784	0.551125	0.640588	0.216077	0.617972	0.5973	0.570742	0.261509	0.20779	0.124025	0.214262
	0.122134	0.45457	0.406436	0.389227	0.116512	0.631672	0.566153	0.650308	0.171965	0.594459	0.578738	0.546943	0.243871	0.20353	0.11129	0.201525
	0.128857	0.471188	0.441405	0.414339	0.135651	0.647178	0.583896	0.658851	0.140635	0.550754	0.541195	0.50836	0.225233	0.217057	0.118264	0.203817
	0.146092	0.487921	0.466685	0.431667	0.172513	0.662809	0.600787	0.663664	0.13692	0.503511	0.499222	0.471203	0.206781	0.245722	0.148138	0.219529
	0.16139	0.496837	0.472236	0.438137	0.231158	0.672813	0.612881	0.659291	0.160181	0.491938	0.488661	0.464367	0.188534	0.282018	0.196854	0.243693
	0.169701	0.498817	0.46319	0.447616	0.312089	0.67752	0.616342	0.649048	0.195277	0.509177	0.504433	0.478731	0.169717	0.319457	0.255955	0.274346
	0.170234	0.496359	0.447358	0.458909	0.410998	0.68274	0.610437	0.647504	0.229434	0.530914	0.524677	0.494053	0.149704	0.353706	0.315629	0.311996
	0.163115	0.490592	0.42965	0.460125	0.518621	0.695997	0.605621	0.66772	0.256055	0.550694	0.542092	0.506766	0.130605	0.369218	0.352615	0.345741
	0.149251	0.481728	0.411413	0.445861	0.622081	0.716231	0.613185	0.699271	0.270892	0.571699	0.557258	0.523297	0.121587	0.345076	0.333672	0.356531
	0.131515	0.470872	0.397494	0.423408	0.707403	0.739327	0.637011	0.726692	0.271061	0.593555	0.572208	0.54566	0.13494	0.29352	0.268654	0.346121
	0.116992	0.462267	0.400108	0.409602	0.76236	0.762371	0.670372	0.748217	0.25584	0.610922	0.586913	0.565344	0.169941	0.253523	0.219389	0.325785
	0.114181	0.462109	0.42296	0.412001	0.7788	0.778343	0.697847	0.764334	0.227167	0.617413	0.594404	0.570904	0.212604	0.233304	0.204235	0.302417
	0.12256	0.471084	0.447851	0.416121	0.754342	0.782844	0.712091	0.771418	0.18949	0.609924	0.588408	0.559242	0.251615	0.227119	0.211529	0.284463
	0.132579	0.48214	0.460742	0.417411	0.692979	0.776745	0.716436	0.763978	0.150369	0.584711	0.565371	0.531744	0.282115	0.232772	0.227973	0.277161
	0.137689	0.489303	0.460497	0.423867	0.60385	0.76089	0.711863	0.74069	0.122503	0.534098	0.517613	0.488421	0.301831	0.242664	0.231702	0.276254
	0.136743	0.49185	0.450379	0.435831	0.498907	0.742575	0.701201	0.715637	0.118671	0.477184	0.462025	0.447993	0.309823	0.246331	0.20924	0.274664
	0.130269	0.491623	0.434453	0.442877	0.390574	0.73196	0.689928	0.704172	0.137573	0.464116	0.449034	0.44497	0.306799	0.238428	0.173842	0.266276
	0.119744	0.48854	0.420102	0.438045	0.289524	0.726995	0.676506	0.702121	0.166139	0.486245	0.473367	0.465466	0.294934	0.224923	0.142109	0.254351
	0.109385	0.480656	0.418462	0.42567	0.204346	0.715791	0.653236	0.694916	0.193958	0.511737	0.503385	0.483119	0.277143	0.217736	0.121929	0.245007
	0.104651	0.471871	0.431124	0.414373	0.144238	0.684575	0.609609	0.669326	0.215876	0.53191	0.526127	0.49424	0.256303	0.222489	0.115991	0.240315
	0.105574	0.470538	0.440828	0.407331	0.115269	0.640495	0.556204	0.633015	0.228402	0.551772	0.54257	0.506899	0.234701	0.238505	0.127107	0.240774
	0.10666	0.474646	0.440132	0.406609	0.10883	0.617407	0.531319	0.61819	0.228861	0.572976	0.556893	0.524524	0.213591	0.261378	0.157262	0.244782
	0.105015	0.449398	0.406494	0.38744	0.108795	0.616388	0.530947	0.625233	0.216245	0.590715	0.57043	0.541105	0.193017	0.285865	0.205287	0.250373
	0.102367	0.334567	0.298842	0.293132	0.107726	0.621801	0.534399	0.63812	0.191889	0.598479	0.578083	0.546615	0.172326	0.310918	0.265034	0.262596
	0.10117	0.18844	0.178781	0.166267	0.10725	0.629536	0.541947	0.649694	0.161067	0.586367	0.565824	0.533236	0.151122	0.334716	0.321704	0.288025
	0.10115	0.178093	0.184789	0.152358	0.112359	0.642875	0.559078	0.661026	0.135688	0.541805	0.516169	0.498928	0.13255	0.341956	0.347885	0.315748
	0.101649	0.225506	0.234547	0.191471	0.129123	0.6601	0.579754	0.672164	0.129309	0.48423	0.450705	0.462916	0.12802	0.319415	0.319609	0.331686
	0.102579	0.246182	0.25602	0.208642	0.163483	0.672808	0.595136	0.675813	0.142146	0.465669	0.432556	0.456056	0.149477	0.278621	0.252639	0.337689
	0.104037	0.251969	0.2587	0.209624	0.219465	0.674355	0.601771	0.663184	0.161856	0.478029	0.454639	0.465903	0.190895	0.242738	0.202797	0.325918
	0.105046	0.260211	0.264571	0.21407	0.297443	0.670211	0.601773	0.64167	0.178553	0.49387	0.48061	0.472906	0.236649	0.215288	0.183024	0.295752
	0.105881	0.271522	0.279811	0.221969	0.392936	0.672564	0.600035	0.633866	0.188008	0.510306	0.500267	0.478361	0.276623	0.196793	0.182399	0.263146
	0.106788	0.280715	0.290864	0.225022	0.496555	0.688544	0.604055	0.653522	0.187997	0.532459	0.519739	0.488916	0.306657	0.196671	0.196469	0.248606
	0.107222	0.289807	0.300152	0.230125	0.595403	0.711393	0.61642	0.686718	0.177394	0.556207	0.540971	0.503034	0.324827	0.2137	0.20927	0.25682
	0.107875	0.304877	0.31924	0.241782	0.675743	0.734087	0.637428	0.716584	0.15719	0.562276	0.544825	0.507122	0.330626	0.22917	0.197756	0.272213
	0.108001	0.318931	0.33729	0.251155	0.726149	0.754616	0.663263	0.740349	0.133476	0.523988	0.496574	0.482853	0.325021	0.233747	0.171056	0.278894
	0.106369	0.323927	0.3403	0.261369	0.739686	0.768503	0.68452	0.75779	0.119138	0.457438	0.414235	0.442549	0.31032	0.230092	0.149743	0.269968
	0.105528	0.326863	0.33803	0.27387	0.714915	0.772428	0.697229	0.765195	0.122726	0.428182	0.38281	0.428811	0.289639	0.225827	0.137009	0.256871
	0.107543	0.342831	0.355506	0.281012	0.655977	0.765786	0.702544	0.757225	0.135665	0.433933	0.402227	0.434641	0.266068	0.228457	0.13284	0.250398
	0.108702	0.364074	0.381487	0.287686	0.571449	0.749109	0.699157	0.733857	0.147394	0.445577	0.42984	0.43814	0.241953	0.240312	0.142864	0.24966
	0.107358	0.370684	0.386377	0.29865	0.472339	0.731576	0.689893	0.710125	0.153607	0.460426	0.452708	0.440014	0.218515	0.25874	0.172192	0.24906
	0.106994	0.366531	0.374686	0.308732	0.370063	0.723883	0.679937	0.700592	0.152614	0.484959	0.477834	0.448658	0.195911	0.278543	0.218922	0.246458
	0.108804	0.378646	0.38467	0.31342	0.27453	0.722279	0.668443	0.699792	0.143403	0.515026	0.506962	0.463992	0.173766	0.29402	0.269551	0.248819
	0.109218	0.40149	0.40921	0.318972	0.19419	0.711888	0.646807	0.691816	0.127917	0.53017	0.520305	0.4733	0.151901	0.299022	0.303383	0.263179
	0.108014	0.40916	0.415793	0.330116	0.138633	0.677481	0.600956	0.663708	0.114086	0.500541	0.48206	0.45637	0.131357	0.291618	0.308477	0.28224
	0.108624	0.402377	0.405898	0.340992	0.113488	0.630346	0.544576	0.627068	0.110803	0.436294	0.40707	0.417858	0.118112	0.281824	0.285015	0.303529
	0.110094	0.408145	0.412051	0.340522	0.108682	0.611546	0.52508	0.618419	0.116328	0.399721	0.375544	0.394904	0.125208	0.27101	0.239119	0.328367
	0.108739	0.425594	0.428617	0.337857	0.108437	0.619559	0.53294	0.632724	0.123037	0.398464	0.388693	0.391402	0.159596	0.247626	0.193696	0.331696
	0.105276	0.436088	0.431944	0.351909	0.106201	0.63088	0.537751	0.646574	0.126161	0.41404	0.412107	0.397354	0.208271	0.21675	0.164229	0.308627
	0.104436	0.434129	0.421437	0.381516	0.103879	0.641285	0.54195	0.657423	0.123953	0.441229	0.438503	0.412087	0.256078	0.187692	0.150649	0.270585
	0.107595	0.428773	0.41555	0.396427	0.106585	0.655947	0.556602	0.670684	0.116645	0.465485	0.459288	0.426203	0.295897	0.166683	0.151283	0.231212
	0.111359	0.427394	0.420734	0.38771	0.120492	0.672294	0.575312	0.684264	0.108226	0.452797	0.444491	0.414643	0.324811	0.164367	0.168974	0.209907
	0.112051	0.432982	0.430845	0.368912	0.151432	0.67909	0.584954	0.685514	0.104255	0.402512	0.396452	0.37619	0.341284	0.186671	0.197334	0.22065
	0.108799	0.440364	0.435243	0.357252	0.20319	0.670608	0.584104	0.663563	0.104478	0.373557	0.373966	0.353864	0.34512	0.219418	0.213901	0.253536
	0.105162	0.436767	0.426122	0.365865	0.275966	0.659375	0.582038	0.633865	0.105175	0.38322	0.383123	0.362042	0.337428	0.241656	0.209171	0.282078
	0.105791	0.419798	0.408012	0.387735	0.365331	0.662263	0.58548	0.626487	0.106123	0.417663	0.402137	0.393546	0.320588	0.251701	0.201125	0.291198
	0.109421	0.407794	0.398626	0.39458	0.462177	0.681245	0.594821	0.648701	0.109048	0.457256	0.420603	0.433289	0.297836	0.255988	0.195533	0.285666
	0.112878	0.411747	0.406555	0.390558	0.554037	0.704764	0.607149	0.681778	0.111385	0.478204	0.432741	0.455476	0.272355	0.259624	0.189823	0.2799
	0.115286	0.428226	0.425839	0.393941	0.627809	0.725506	0.624012	0.710588	0.109739	0.48222	0.435735	0.456023	0.246451	0.26534	0.191531	0.276905
	0.117146	0.446611	0.443295	0.406934	0.673043	0.741535	0.644952	0.731932	0.106516	0.483715	0.433039	0.451048	0.221312	0.272182	0.208649	0.270036
	0.118791	0.458593	0.451291	0.420539	0.68397	0.749955	0.662903	0.744688	0.108783	0.488862	0.432675	0.45231	0.197265	0.275467	0.235944	0.257323
	0.119879	0.4629	0.451665	0.426588	0.659935	0.750955	0.675849	0.748181	0.118388	0.493068	0.438854	0.454126	0.174251	0.269012	0.256118	0.247657
	0.119394	0.462392	0.448433	0.421772	0.60502	0.746497	0.686042	0.742035	0.128878	0.495458	0.44929	0.455602	0.152276	0.250461	0.257918	0.246795
	0.1164	0.461266	0.443068	0.41474	0.526979	0.735202	0.689043	0.726114	0.134196	0.499394	0.458889	0.458233	0.132806	0.23248	0.247369	0.252631
	0.112493	0.463795	0.439588	0.425001	0.435691	0.720907	0.681669	0.707705	0.132	0.504103	0.461971	0.459021	0.122764	0.235424	0.227814	0.278063
	0.113095	0.468762	0.440453	0.45265	0.341488	0.712807	0.668167	0.696933	0.123241	0.504968	0.455597	0.458731	0.134459	0.244415	0.192905	0.315708
	0.121187	0.469181	0.439478	0.465486	0.253446	0.710928	0.653593	0.692457	0.114308	0.500785	0.441888	0.464023	0.171566	0.226194	0.150525	0.319502
	0.131628	0.463558	0.436125	0.456081	0.179797	0.699782	0.631289	0.680881	0.115235	0.49808	0.432423	0.472936	0.220702	0.192253	0.121388	0.288556
	0.139489	0.457774	0.43534	0.439656	0.130384	0.659512	0.582431	0.647925	0.128455	0.50299	0.442323	0.472279	0.267853	0.165026	0.115316	0.246677
	0.143848	0.459068	0.441905	0.429051	0.110117	0.603759	0.520801	0.606547	0.145653	0.507929	0.46174	0.464285	0.30641	0.15251	0.130229	0.209835
	0.145338	0.467559	0.454707	0.427148	0.107309	0.584101	0.502929	0.598514	0.159105	0.508181	0.475861	0.459176	0.33372	0.158859	0.162468	0.190713
	0.144605	0.47596	0.465109	0.429938	0.107236	0.598626	0.519486	0.617972	0.165461	0.509888	0.480969	0.461695	0.348566	0.18679	0.206955	0.198841
	0.142111	0.480042	0.466825	0.43425	0.10681	0.619897	0.538418	0.637369	0.163196	0.517371	0.478441	0.471374	0.350924	0.231467	0.252416	0.234313
	0.13799	0.481886	0.461201	0.440266	0.113896	0.640018	0.555899	0.650718	0.152008	0.526155	0.471727	0.48394	0.341962	0.273689	0.282566	0.278861
	0.132052	0.482351	0.451855	0.445968	0.138601	0.651002	0.564901	0.652729	0.134574	0.526769	0.46167	0.492251	0.324061	0.291491	0.289185	0.304256
	0.124006	0.481277	0.442258	0.450893	0.18481	0.647487	0.563007	0.637158	0.119448	0.513444	0.442515	0.494358	0.3004	0.290026	0.278116	0.308087
	0.116128	0.484735	0.438705	0.465349	0.251183	0.641011	0.560795	0.616521	0.118555	0.497617	0.422753	0.493868	0.274078	0.286392	0.262943	0.305689
	0.116356	0.497917	0.444179	0.494335	0.332918	0.648286	0.565399	0.617759	0.134666	0.501244	0.43122	0.490848	0.247348	0.285669	0.253716	0.302009
	0.130362	0.512395	0.453686	0.515714	0.421405	0.669169	0.575263	0.644442	0.158234	0.517603	0.46231	0.485221	0.221448	0.284267	0.253245	0.292672
	0.150132	0.517743	0.461816	0.516517	0.504948	0.691663	0.587071	0.676977	0.180094	0.52837	0.490456	0.480007	0.196865	0.276076	0.254022	0.276863
	0.166701	0.511851	0.46428	0.501248	0.571428	0.709419	0.602867	0.70157	0.195981	0.530772	0.504133	0.479267	0.173724	0.254368	0.245332	0.261373
	0.177487	0.501454	0.461436	0.48153	0.611502	0.721452	0.62317	0.716226	0.203574	0.534473	0.506433	0.487389	0.152143	0.221385	0.227946	0.249679
	0.182805	0.495324	0.45981	0.46733	0.620374	0.726589	0.641519	0.721879	0.201146	0.544824	0.502776	0.505291	0.133917	0.201971	0.209708	0.247955
	0.183288	0.494403	0.462809	0.459335	0.597838	0.726156	0.655117	0.721372	0.188266	0.554791	0.4963	0.523496	0.12646	0.215146	0.189937	0.278408
	0.179649	0.492314	0.464628	0.451073	0.547657	0.723307	0.666729	0.718008	0.166435	0.555538	0.490308	0.529722	0.140974	0.235671	0.159261	0.326176
	0.172588	0.487249	0.459606	0.442331	0.476713	0.716228	0.672872	0.709096	0.1402	0.546101	0.483124	0.524261	0.178422	0.222666	0.119352	0.333869
	0.162765	0.485203	0.451018	0.442066	0.393862	0.704858	0.667998	0.69434	0.119576	0.526904	0.463737	0.516054	0.225759	0.190962	0.0936337	0.299563
	0.150778	0.488783	0.44574	0.452478	0.308462	0.695481	0.652904	0.680199	0.116978	0.506321	0.436893	0.512283	0.270525	0.170525	0.0987611	0.255114
	0.13693	0.491459	0.444539	0.460013	0.228849	0.682055	0.624794	0.663619	0.134642	0.504526	0.433408	0.513255	0.306786	0.169871	0.132085	0.220427
	0.123192	0.490571	0.445554	0.458579	0.163323	0.64008	0.56731	0.628575	0.162909	0.522734	0.457693	0.516057	0.332151	0.186189	0.181263	0.203607
	0.11773	0.496614	0.450812	0.469821	0.121903	0.577095	0.494791	0.582969	0.192419	0.544813	0.491197	0.518786	0.345597	0.215615	0.235163	0.207211
	0.130169	0.517924	0.462626	0.5081	0.107025	0.549828	0.46876	0.568582	0.218094	0.559133	0.518019	0.521474	0.347128	0.255079	0.288274	0.233696
	0.156536	0.541239	0.476178	0.541656	0.104981	0.561804	0.485986	0.583577	0.236657	0.567428	0.533031	0.526219	0.337825	0.292491	0.330455	0.276527
	0.18462	0.551881	0.485953	0.549402	0.10915	0.586774	0.513308	0.600351	0.24544	0.576558	0.538312	0.535875	0.319929	0.306666	0.346988	0.307793
	0.206853	0.547126	0.487041	0.536306	0.127358	0.611649	0.537547	0.608586	0.242615	0.584994	0.535513	0.547624	0.296435	0.302102	0.341793	0.316643
	0.221282	0.5336	0.479606	0.515074	0.166516	0.624723	0.548964	0.606251	0.227804	0.583473	0.524842	0.551992	0.270288	0.299066	0.329354	0.317948
	0.227966	0.520386	0.471365	0.49629	0.225495	0.627998	0.549479	0.599653	0.202577	0.573145	0.511907	0.549234	0.243718	0.30101	0.317058	0.317662
	0.227561	0.51076	0.467368	0.483071	0.298677	0.63605	0.548664	0.60789	0.171647	0.558528	0.499527	0.542949	0.21806	0.299137	0.30476	0.310674
	0.220975	0.50121	0.462718	0.470516	0.37771	0.652211	0.553099	0.633342	0.146133	0.540819	0.483184	0.535649	0.193906	0.287465	0.287141	0.298192
	0.209238	0.490406	0.452361	0.45683	0.451971	0.669354	0.562453	0.661136	0.141251	0.526672	0.467178	0.531511	0.171441	0.262204	0.258006	0.285417
	0.19352	0.484617	0.442901	0.450113	0.51064	0.682932	0.575103	0.68087	0.161282	0.529096	0.469516	0.534117	0.150818	0.226856	0.224392	0.270494
	0.175097	0.489469	0.444962	0.455569	0.545533	0.69305	0.591171	0.691555	0.194589	0.548446	0.491837	0.542943	0.132351	0.202221	0.1965	0.258619
	0.154972	0.498828	0.455483	0.461024	0.552586	0.700234	0.608981	0.69489	0.229207	0.571838	0.520793	0.55341	0.118544	0.202998	0.176596	0.2667
	0.136579	0.504091	0.463367	0.457604	0.531744	0.703532	0.626163	0.693324	0.258916	0.58954	0.544455	0.561408	0.118058	0.224684	0.162405	0.303709
	0.131232	0.511871	0.469083	0.469319	0.486342	0.702274	0.640771	0.689637	0.280027	0.600819	0.558447	0.565097	0.13997	0.242411	0.140822	0.348517
	0.150028	0.53278	0.480157	0.514335	0.422502	0.694633	0.648123	0.680006	0.289666	0.605479	0.562693	0.562469	0.17915	0.230733	0.107254	0.356507
	0.184928	0.556533	0.492915	0.555407	0.348219	0.682683	0.646494	0.663107	0.28601	0.60078	0.556683	0.553627	0.223511	0.207713	0.0883554	0.328688
	0.220707	0.569658	0.501978	0.568646	0.271944	0.673167	0.636923	0.646969	0.268809	0.590946	0.542722	0.547506	0.264472	0.19907	0.105759	0.290435
	0.249145	0.569295	0.504109	0.560175	0.201989	0.665779	0.620369	0.635206	0.239789	0.579406	0.526778	0.54741	0.297655	0.209828	0.156004	0.258498
	0.267836	0.559299	0.499076	0.541904	0.149534	0.651438	0.595483	0.621914	0.202472	0.565107	0.51269	0.546379	0.320884	0.232869	0.21972	0.240882
	0.276385	0.54558	0.491625	0.52317	0.129958	0.631593	0.567693	0.60527	0.163068	0.548927	0.500202	0.538876	0.333234	0.25893	0.277505	0.238692
	0.275425	0.531858	0.484378	0.50948	0.15036	0.622154	0.551982	0.593222	0.133583	0.537545	0.487705	0.531935	0.334596	0.282649	0.322853	0.249333
	0.266133	0.516725	0.472191	0.498281	0.199447	0.622348	0.542597	0.590418	0.128403	0.535731	0.477831	0.535208	0.325776	0.299729	0.354855	0.265097
	0.249898	0.499606	0.45311	0.485215	0.263205	0.627358	0.533592	0.600799	0.149767	0.540381	0.480552	0.543647	0.308696	0.302067	0.368438	0.270495
	0.228312	0.488212	0.439715	0.47411	0.331786	0.635868	0.530727	0.620734	0.186705	0.55221	0.497597	0.552283	0.286114	0.294251	0.365692	0.268846
	0.203224	0.491689	0.445449	0.471031	0.395847	0.644595	0.534189	0.639686	0.22862	0.571125	0.523248	0.561475	0.260878	0.292407	0.354723	0.279197
	0.176335	0.50646	0.463255	0.4704	0.446013	0.650006	0.538917	0.650929	0.269027	0.591605	0.548191	0.572177	0.235258	0.301419	0.342127	0.302209
	0.149792	0.518869	0.475706	0.46558	0.47524	0.653866	0.546583	0.655764	0.303013	0.607171	0.564157	0.581368	0.210677	0.307445	0.327147	0.318127
	0.131097	0.523783	0.479302	0.473327	0.48008	0.659766	0.561024	0.657308	0.326562	0.613749	0.568898	0.582394	0.18778	0.294044	0.303243	0.313981
	0.134821	0.529897	0.480912	0.509077	0.460585	0.66658	0.580457	0.656345	0.336717	0.610227	0.56614	0.571075	0.166744	0.262631	0.270283	0.294984
	0.166761	0.543337	0.483525	0.547027	0.419755	0.669316	0.598684	0.652773	0.331687	0.600526	0.559989	0.553692	0.147687	0.22898	0.235365	0.273632
	0.212133	0.561178	0.491355	0.572099	0.363078	0.663122	0.608295	0.642209	0.311351	0.59154	0.551741	0.544235	0.130843	0.209543	0.203864	0.26513
	0.255442	0.576402	0.505197	0.583973	0.297729	0.652396	0.61145	0.624566	0.277679	0.582942	0.540194	0.544646	0.116806	0.211769	0.179167	0.278597
	0.289969	0.583991	0.518825	0.582951	0.231188	0.646231	0.612437	0.610164	0.234612	0.571095	0.526022	0.544267	0.10898	0.236923	0.173975	0.316551
	0.3132	0.582383	0.525674	0.571287	0.172593	0.643448	0.607462	0.603342	0.188971	0.556681	0.511212	0.53691	0.115154	0.267254	0.177393	0.364387
	0.324132	0.573173	0.525052	0.554803	0.137076	0.634773	0.588564	0.597266	0.153992	0.546392	0.496288	0.532675	0.139715	0.267999	0.153221	0.387243
	0.32321	0.558234	0.516459	0.539486	0.139029	0.620238	0.557629	0.589339	0.146632	0.546787	0.486556	0.540921	0.176149	0.243725	0.112767	0.376684
	0.311756	0.536844	0.495597	0.525661	0.174182	0.612102	0.53117	0.58726	0.171113	0.557892	0.494584	0.553997	0.215446	0.223089	0.0952041	0.34675
	0.291415	0.510973	0.465426	0.509757	0.226951	0.611797	0.513002	0.59466	0.214546	0.574627	0.518292	0.564971	0.251659	0.221731	0.120018	0.311746
	0.264128	0.491061	0.442769	0.492677	0.284634	0.614983	0.502339	0.607398	0.263634	0.592064	0.54645	0.573962	0.281262	0.238938	0.18074	0.283229
	0.232307	0.488283	0.441497	0.480062	0.338131	0.616825	0.496621	0.61727	0.310464	0.607799	0.568571	0.583406	0.302287	0.265097	0.253097	0.269134
	0.198436	0.502137	0.455171	0.473639	0.379482	0.614367	0.493568	0.619825	0.349384	0.618686	0.57814	0.591512	0.313834	0.28779	0.311229	0.269978
	0.165857	0.521168	0.468886	0.473884	0.402736	0.610817	0.497288	0.618744	0.375877	0.619467	0.574819	0.589731	0.315581	0.303025	0.347688	0.280749
	0.144082	0.535895	0.477713	0.492711	0.405056	0.611703	0.511793	0.618333	0.386698	0.609925	0.566094	0.574832	0.307894	0.312259	0.367157	0.289023
	0.149193	0.546514	0.481773	0.533723	0.386664	0.618091	0.533415	0.618767	0.379971	0.600352	0.561574	0.560101	0.292221	0.312622	0.373064	0.283944
	0.185701	0.556305	0.48125	0.567218	0.350335	0.624806	0.554526	0.617843	0.355743	0.596327	0.561645	0.555657	0.271042	0.304699	0.366774	0.27337
	0.236755	0.569393	0.486959	0.586123	0.300962	0.623946	0.567915	0.609333	0.316444	0.592241	0.557526	0.555951	0.247189	0.298024	0.352108	0.272813
	0.285867	0.585147	0.506216	0.597705	0.244845	0.618273	0.576876	0.593653	0.266764	0.582159	0.544857	0.550926	0.223057	0.298753	0.335486	0.284434
	0.325853	0.597263	0.530546	0.601451	0.189315	0.614887	0.582416	0.582048	0.212786	0.569097	0.529786	0.541341	0.200163	0.300339	0.322226	0.29737
	0.353554	0.599507	0.546972	0.594162	0.145764	0.609401	0.570312	0.579046	0.162253	0.557811	0.514867	0.533623	0.179146	0.288224	0.309048	0.296962
	0.367282	0.590974	0.551108	0.57762	0.130438	0.597137	0.537316	0.579205	0.127323	0.544424	0.490046	0.526865	0.160111	0.261042	0.288677	0.280712
	0.367058	0.574128	0.542252	0.557418	0.150307	0.587492	0.506714	0.580548	0.121158	0.53134	0.462019	0.521875	0.143099	0.234534	0.259809	0.266172
	0.354101	0.550418	0.518183	0.537346	0.191883	0.583967	0.484263	0.584849	0.144611	0.536544	0.46564	0.528587	0.128231	0.220272	0.225035	0.267045
	0.330149	0.522548	0.483639	0.517448	0.239249	0.584068	0.466403	0.590982	0.187136	0.555992	0.495241	0.542109	0.116168	0.222156	0.192222	0.285825
	0.297449	0.498307	0.454125	0.497134	0.282868	0.584016	0.454324	0.594364	0.239451	0.576897	0.529306	0.555154	0.110452	0.242462	0.179089	0.323672
	0.259062	0.487221	0.441391	0.479948	0.316116	0.58175	0.451291	0.594238	0.295461	0.594022	0.557998	0.566055	0.117568	0.268434	0.178778	0.369898
	0.218364	0.493221	0.442067	0.471916	0.334009	0.578995	0.459857	0.594805	0.349029	0.60726	0.576875	0.575907	0.139454	0.26854	0.155933	0.392268
	0.178076	0.509762	0.447281	0.471846	0.334192	0.578722	0.478059	0.597123	0.393838	0.617028	0.584222	0.585485	0.170378	0.24573	0.117846	0.381574
	0.14345	0.525493	0.455372	0.476728	0.317015	0.582963	0.50037	0.598953	0.424452	0.619313	0.581741	0.588383	0.203583	0.226362	0.100836	0.350769
	0.129071	0.540496	0.469284	0.501884	0.285072	0.588689	0.522631	0.597062	0.436772	0.611917	0.576075	0.580326	0.234518	0.225942	0.126313	0.314687
	0.149974	0.560477	0.483943	0.553696	0.242711	0.588184	0.540125	0.585891	0.428555	0.604483	0.576069	0.572494	0.260262	0.24463	0.190414	0.286894
	0.198577	0.574825	0.486679	0.591307	0.195369	0.583701	0.552893	0.568671	0.400118	0.602547	0.580613	0.570475	0.279092	0.272458	0.26657	0.278199
	0.255909	0.585007	0.489699	0.606681	0.151343	0.583079	0.559215	0.559252	0.354675	0.598749	0.578543	0.56639	0.290065	0.295195	0.323604	0.288676
	0.309775	0.597443	0.508194	0.61423	0.125533	0.582118	0.542663	0.562812	0.29796	0.586098	0.563707	0.555247	0.292555	0.307155	0.351121	0.305748
	0.354582	0.607539	0.535039	0.615372	0.130762	0.57432	0.500238	0.572413	0.237073	0.570837	0.544149	0.543676	0.286411	0.310392	0.356644	0.310698
	0.386588	0.606911	0.553922	0.604899	0.159965	0.566471	0.462252	0.57975	0.180107	0.558091	0.524396	0.534934	0.272561	0.306208	0.350634	0.296708
	0.403355	0.594562	0.558155	0.583859	0.197352	0.562966	0.439135	0.581985	0.139025	0.537718	0.49144	0.519903	0.253189	0.294039	0.335379	0.274234
	0.404306	0.575493	0.547721	0.559249	0.232203	0.561723	0.427554	0.580331	0.128598	0.513714	0.453694	0.50136	0.231128	0.280388	0.312917	0.258385
	0.390392	0.553139	0.522659	0.536615	0.258415	0.560439	0.427488	0.578489	0.1528	0.517546	0.457879	0.502908	0.208923	0.27527	0.29421	0.257196
	0.363374	0.52829	0.488279	0.515737	0.271835	0.559458	0.438729	0.579461	0.199815	0.543008	0.495511	0.520352	0.188177	0.278387	0.294225	0.267198
	0.325802	0.504823	0.457785	0.494795	0.270441	0.559818	0.456138	0.582675	0.257832	0.570201	0.536583	0.539433	0.169466	0.276681	0.308857	0.273645
	0.281386	0.490139	0.439545	0.477418	0.254653	0.560822	0.474586	0.583134	0.319944	0.591439	0.568253	0.55516	0.152772	0.262326	0.312216	0.26733
	0.234409	0.488658	0.430164	0.470214	0.226932	0.558986	0.493445	0.574944	0.379934	0.606274	0.587602	0.568647	0.138048	0.244954	0.289902	0.263175
	0.188501	0.497109	0.425619	0.473004	0.191126	0.551911	0.511	0.557304	0.430932	0.616554	0.596067	0.581034	0.125303	0.231443	0.247079	0.269149
	0.149866	0.511555	0.431942	0.484733	0.154658	0.545463	0.519139	0.54055	0.466361	0.620954	0.59707	0.588206	0.115162	0.229104	0.204253	0.28623
	0.134159	0.538454	0.458475	0.519234	0.132299	0.547742	0.504584	0.542721	0.480917	0.618219	0.596545	0.587962	0.111114	0.24503	0.186309	0.319743
	0.156531	0.576479	0.494047	0.577216	0.136699	0.554474	0.466714	0.562411	0.471769	0.613634	0.599258	0.585729	0.118433	0.268847	0.186724	0.363358
	0.207882	0.598193	0.507112	0.615663	0.160153	0.556294	0.435178	0.573795	0.439524	0.609272	0.601141	0.582126	0.137093	0.268025	0.165542	0.383995
	0.26852	0.604447	0.506819	0.628013	0.186846	0.552125	0.420914	0.570806	0.388332	0.600054	0.593922	0.57225	0.162192	0.243577	0.125192	0.370787
	0.326309	0.609141	0.515835	0.63011	0.207194	0.543965	0.417144	0.56288	0.32508	0.585497	0.577549	0.557996	0.189056	0.222117	0.102432	0.338907
	0.375438	0.612087	0.5339	0.625	0.217101	0.535811	0.420995	0.556968	0.257897	0.574163	0.562491	0.547216	0.214519	0.221478	0.12407	0.30604
	0.411543	0.606685	0.547771	0.609428	0.214892	0.532561	0.432599	0.555402	0.195029	0.563941	0.547919	0.53662	0.23636	0.241821	0.189481	0.283779
	0.431421	0.592162	0.549143	0.585576	0.201012	0.532394	0.448714	0.554015	0.147661	0.536341	0.512144	0.511795	0.253113	0.27046	0.26854	0.279115
	0.433853	0.573053	0.536292	0.560521	0.177676	0.527979	0.464597	0.545941	0.131818	0.499852	0.464412	0.48126	0.26369	0.292595	0.324918	0.29241
	0.419469	0.552495	0.511112	0.538773	0.149135	0.520429	0.474831	0.534259	0.155248	0.499637	0.461458	0.47975	0.267053	0.300869	0.343903	0.311213
	0.39003	0.530305	0.480145	0.518111	0.12444	0.522796	0.471718	0.534091	0.205361	0.529668	0.497392	0.502154	0.262563	0.294413	0.333314	0.314046
	0.348363	0.508428	0.453806	0.495679	0.116256	0.537026	0.454923	0.549158	0.267834	0.564993	0.540722	0.529236	0.250761	0.277089	0.309195	0.291598
	0.298729	0.491892	0.436677	0.475147	0.127869	0.54251	0.437676	0.555641	0.334904	0.594378	0.576643	0.554162	0.233604	0.251527	0.279421	0.253284
	0.246226	0.483478	0.423901	0.463666	0.147329	0.533223	0.42524	0.54575	0.400252	0.613664	0.599125	0.575331	0.213847	0.225647	0.249943	0.217413
	0.19538	0.481108	0.412028	0.462426	0.163017	0.517435	0.417363	0.530141	0.456497	0.622536	0.608251	0.588916	0.194047	0.215628	0.235835	0.202023
	0.153237	0.48817	0.412893	0.473015	0.170208	0.505905	0.417212	0.520262	0.496102	0.624141	0.609708	0.593638	0.17581	0.228115	0.253279	0.213561
	0.136119	0.521601	0.448845	0.511412	0.167824	0.503896	0.425015	0.519623	0.512791	0.623561	0.61068	0.596152	0.159642	0.247343	0.292883	0.235576
	0.159025	0.577341	0.508627	0.575722	0.156442	0.505908	0.435308	0.522143	0.503249	0.621919	0.612639	0.59785	0.145419	0.25247	0.315759	0.248204
	0.211805	0.609248	0.535558	0.618097	0.139463	0.504587	0.441888	0.521411	0.468288	0.616738	0.61023	0.593789	0.132986	0.242941	0.299173	0.25545
	0.274594	0.613983	0.530348	0.631402	0.125439	0.50211	0.440547	0.51848	0.412791	0.606171	0.598828	0.581827	0.122182	0.226724	0.24968	0.261725
	0.335455	0.611297	0.523691	0.63198	0.12296	0.500381	0.432247	0.512835	0.34459	0.595303	0.584082	0.568477	0.112802	0.219709	0.200443	0.271093
	0.388291	0.606412	0.525297	0.62408	0.1287	0.492312	0.425346	0.499326	0.272694	0.591434	0.57737	0.560176	0.106234	0.237119	0.19097	0.293536
	0.428093	0.597049	0.528888	0.607509	0.132838	0.483707	0.425452	0.487033	0.207685	0.587668	0.573907	0.550728	0.106527	0.271485	0.216771	0.330016
	0.450965	0.583544	0.5269	0.586189	0.130284	0.483778	0.430021	0.487273	0.166119	0.56535	0.550989	0.526791	0.116014	0.286037	0.219569	0.357909
	0.455102	0.567673	0.515063	0.564816	0.121899	0.48744	0.432521	0.493739	0.165816	0.534152	0.514976	0.498849	0.132059	0.270762	0.183602	0.362693
	0.440779	0.550812	0.495141	0.545418	0.112668	0.484053	0.430772	0.491217	0.206109	0.535346	0.512129	0.499318	0.1514	0.240308	0.13233	0.344562
	0.409675	0.533193	0.472693	0.526146	0.107974	0.472264	0.428036	0.475354	0.269104	0.564757	0.541211	0.524384	0.171981	0.214431	0.0984668	0.314178
	0.364784	0.515097	0.452687	0.50415	0.106879	0.466641	0.42881	0.465151	0.339531	0.593984	0.573478	0.552963	0.192076	0.208826	0.110301	0.286077
	0.310815	0.497556	0.435458	0.480631	0.105323	0.491303	0.439417	0.490616	0.408484	0.610918	0.59301	0.575412	0.210168	0.225721	0.171669	0.268954
	0.253624	0.481522	0.417005	0.461302	0.103544	0.534182	0.454906	0.538837	0.468115	0.618691	0.601007	0.590308	0.225035	0.251821	0.250861	0.264688
	0.198642	0.466975	0.396166	0.448795	0.105578	0.538352	0.446625	0.552721	0.510342	0.623383	0.605976	0.60004	0.235356	0.272899	0.309236	0.273724
	0.153632	0.463608	0.389608	0.44895	0.114167	0.509524	0.413728	0.541096	0.528482	0.629669	0.613666	0.609821	0.239606	0.280002	0.32916	0.288439
	0.135158	0.497536	0.431151	0.483644	0.126366	0.508424	0.406434	0.551578	0.519046	0.635729	0.620509	0.618112	0.236739	0.266701	0.314931	0.28981
	0.157791	0.565312	0.511466	0.551438	0.137835	0.539521	0.434576	0.579285	0.482923	0.635773	0.618375	0.617907	0.227089	0.233758	0.281397	0.262134
	0.210777	0.607157	0.552663	0.598037	0.145734	0.574331	0.475665	0.6001	0.425331	0.628481	0.6058	0.607653	0.212483	0.187008	0.238935	0.207006
	0.27452	0.61458	0.546523	0.61513	0.147857	0.596256	0.513657	0.604761	0.354617	0.621951	0.594371	0.595349	0.1955	0.143642	0.198983	0.149416
	0.337397	0.609946	0.528722	0.619789	0.142371	0.602837	0.541386	0.59582	0.280337	0.622465	0.594099	0.586936	0.178499	0.132333	0.183432	0.125034
	0.393021	0.601308	0.516046	0.615526	0.130379	0.592303	0.549355	0.575094	0.211025	0.623702	0.598491	0.579154	0.162966	0.164388	0.209501	0.149233
	0.435779	0.589405	0.50927	0.602491	0.11994	0.554418	0.518372	0.537127	0.156052	0.61219	0.592037	0.563757	0.149378	0.212146	0.262656	0.195821
	0.461188	0.576948	0.505586	0.585704	0.122255	0.501301	0.455201	0.496139	0.130882	0.580054	0.563377	0.535627	0.137589	0.234161	0.295368	0.227009
	0.466953	0.564918	0.499886	0.568352	0.138322	0.481474	0.414932	0.49484	0.147868	0.545321	0.526575	0.508245	0.127298	0.225656	0.280357	0.240278
	0.453009	0.552544	0.490081	0.550474	0.159991	0.499055	0.413407	0.528502	0.197323	0.546286	0.519705	0.510473	0.118074	0.204974	0.226909	0.245601
	0.420888	0.539252	0.477923	0.531713	0.180697	0.533148	0.438854	0.567842	0.263	0.573106	0.540298	0.534801	0.109776	0.195883	0.175728	0.251334
	0.373657	0.524709	0.463708	0.512091	0.197355	0.571021	0.479932	0.599122	0.33478	0.596178	0.56467	0.55911	0.104314	0.218236	0.174292	0.271864
	0.316405	0.508814	0.444576	0.493275	0.207579	0.604832	0.525511	0.62032	0.405232	0.60739	0.579575	0.575519	0.105188	0.262894	0.215965	0.309948
	0.255715	0.491907	0.418091	0.477912	0.208891	0.626813	0.564028	0.628602	0.466189	0.61336	0.586778	0.58606	0.112657	0.281477	0.226848	0.335382
	0.197874	0.47281	0.385849	0.463175	0.199562	0.634319	0.588497	0.623401	0.509446	0.622014	0.596759	0.597161	0.124071	0.263511	0.188521	0.334971
	0.151099	0.460984	0.36838	0.452328	0.179616	0.633729	0.600594	0.613524	0.528386	0.637903	0.615019	0.614222	0.137586	0.227781	0.129159	0.313987
	0.131577	0.488337	0.409042	0.47237	0.153377	0.625086	0.596357	0.60347	0.519588	0.654755	0.632366	0.631016	0.15235	0.193307	0.0831903	0.282566
	0.153106	0.557718	0.502452	0.529877	0.133385	0.587871	0.553486	0.574025	0.483901	0.659653	0.634651	0.634908	0.167506	0.177716	0.0819075	0.254772
	0.204953	0.605396	0.55678	0.573128	0.134354	0.521357	0.474584	0.519669	0.42651	0.65083	0.621239	0.624518	0.182175	0.190458	0.134608	0.241619
	0.268249	0.617798	0.557205	0.59158	0.156284	0.480347	0.419569	0.489731	0.355839	0.641137	0.608028	0.610845	0.195365	0.22046	0.214128	0.242161
	0.33172	0.615149	0.539348	0.599749	0.187918	0.485294	0.410326	0.504099	0.281587	0.638207	0.60503	0.600944	0.205544	0.247625	0.279993	0.250019
	0.388739	0.605624	0.520282	0.599865	0.220569	0.517112	0.431951	0.540952	0.212428	0.634841	0.603313	0.592196	0.210738	0.259871	0.311173	0.258878
	0.433234	0.591927	0.504605	0.591513	0.249964	0.559898	0.473195	0.58117	0.157165	0.620404	0.591586	0.578281	0.209519	0.246892	0.308874	0.253198
	0.460282	0.579084	0.49604	0.579272	0.272748	0.605406	0.525124	0.61908	0.129462	0.589433	0.565087	0.553486	0.202036	0.202252	0.281891	0.212557
	0.467202	0.568772	0.492901	0.565364	0.285461	0.645201	0.575334	0.651533	0.141472	0.557603	0.534601	0.528816	0.190013	0.135107	0.23713	0.136258
	0.453631	0.558304	0.489902	0.548497	0.285161	0.67182	0.613551	0.671436	0.187003	0.556633	0.525514	0.529067	0.175862	0.0793919	0.18943	0.0650996
	0.420961	0.545083	0.482607	0.529076	0.270432	0.68137	0.634367	0.672252	0.250799	0.576837	0.538338	0.546648	0.161704	0.07464	0.166909	0.0510095
	0.372365	0.529717	0.468974	0.510399	0.242134	0.679108	0.63968	0.660863	0.321656	0.593983	0.557361	0.563252	0.148844	0.128021	0.187966	0.104749
	0.313323	0.514627	0.448495	0.495681	0.203586	0.676277	0.636336	0.654627	0.391498	0.601425	0.56995	0.573129	0.137745	0.195281	0.235316	0.178108
	0.251006	0.501026	0.421326	0.485198	0.162673	0.67064	0.621491	0.654455	0.452062	0.604883	0.576922	0.577997	0.128292	0.223391	0.262649	0.218304
	0.194243	0.495551	0.402524	0.481239	0.1352	0.635338	0.574222	0.632146	0.495256	0.61409	0.590159	0.585123	0.120035	0.208638	0.243639	0.226042
	0.157394	0.518599	0.432445	0.496881	0.136519	0.560841	0.495723	0.570609	0.514706	0.634801	0.615175	0.601279	0.112796	0.187255	0.20012	0.229969
	0.157791	0.571361	0.511562	0.533849	0.163847	0.497024	0.437464	0.510021	0.507128	0.659406	0.640602	0.621274	0.107974	0.199395	0.180574	0.254091
	0.196814	0.609639	0.560848	0.56176	0.204261	0.478104	0.418216	0.492086	0.473242	0.672734	0.651262	0.632458	0.108025	0.236671	0.19068	0.291948
	0.255938	0.622979	0.564923	0.576686	0.248978	0.498173	0.428172	0.514173	0.417946	0.669304	0.644577	0.629357	0.113047	0.240306	0.168227	0.304672
	0.318225	0.623041	0.551877	0.586214	0.293395	0.541056	0.460136	0.554033	0.349417	0.658105	0.631129	0.617917	0.12108	0.204486	0.106174	0.284524
	0.374736	0.613853	0.534304	0.587753	0.333136	0.594912	0.509817	0.598911	0.277189	0.647501	0.619572	0.605112	0.130768	0.161058	0.0487061	0.249133
	0.419215	0.598164	0.515498	0.579594	0.36321	0.648835	0.567156	0.64447	0.209864	0.637448	0.608303	0.593918	0.141646	0.137741	0.0340124	0.218885
	0.446558	0.58214	0.500668	0.566589	0.378715	0.692075	0.618727	0.685405	0.155589	0.620499	0.591451	0.579619	0.153356	0.149407	0.0755996	0.208597
	0.453857	0.569021	0.491649	0.551544	0.376116	0.71803	0.655038	0.712448	0.126095	0.587805	0.562918	0.554149	0.1651	0.188664	0.156994	0.217321
	0.440488	0.556353	0.484439	0.5328	0.354451	0.726469	0.672601	0.718023	0.132926	0.551435	0.530601	0.525819	0.175226	0.229826	0.239487	0.231759
	0.407732	0.540719	0.47327	0.51094	0.315764	0.72389	0.674706	0.707224	0.173019	0.544634	0.519917	0.519913	0.181431	0.254393	0.293209	0.241912
	0.35898	0.523371	0.455623	0.490751	0.264875	0.719855	0.668483	0.696938	0.232539	0.562147	0.533263	0.53383	0.181894	0.251568	0.311594	0.23374
	0.300114	0.50912	0.433855	0.47583	0.208752	0.719006	0.659858	0.696536	0.299946	0.580913	0.553452	0.550881	0.176451	0.213247	0.29858	0.190317
	0.238585	0.500278	0.412133	0.466217	0.157575	0.711579	0.64175	0.69548	0.367048	0.590682	0.566209	0.562657	0.166692	0.149008	0.26337	0.116561
	0.183076	0.500114	0.402811	0.465032	0.126866	0.674517	0.590314	0.67325	0.425747	0.594545	0.57374	0.567975	0.154982	0.0956998	0.223542	0.0543731
	0.147002	0.522689	0.436602	0.484558	0.129194	0.606885	0.509955	0.625212	0.468123	0.603232	0.588503	0.572983	0.143341	0.0943465	0.202891	0.0516389
	0.146409	0.569423	0.512019	0.524076	0.159112	0.549325	0.457054	0.573582	0.48802	0.623927	0.614289	0.585576	0.132948	0.147568	0.213273	0.113134
	0.182736	0.605499	0.560559	0.553259	0.204335	0.517124	0.44084	0.534879	0.482243	0.651126	0.639919	0.605599	0.124221	0.207703	0.240118	0.186563
	0.238672	0.620906	0.568069	0.568685	0.257767	0.516199	0.445294	0.529154	0.451309	0.67112	0.652998	0.623334	0.117038	0.226158	0.249113	0.221146
	0.298046	0.62344	0.559467	0.577971	0.315517	0.544369	0.464949	0.555321	0.399672	0.674509	0.65087	0.627119	0.111058	0.203823	0.216652	0.221865
	0.352091	0.616226	0.546305	0.579077	0.372987	0.591687	0.501058	0.596663	0.335026	0.664747	0.639648	0.616682	0.106682	0.17405	0.14771	0.221619
	0.394644	0.601406	0.529576	0.570245	0.424168	0.647271	0.553226	0.641572	0.266528	0.650801	0.625726	0.601477	0.105633	0.15137	0.0631061	0.225735
	0.420709	0.583817	0.512403	0.555123	0.462129	0.698639	0.611754	0.684371	0.202556	0.63706	0.611085	0.587918	0.109065	0.12239	-0.0068606	0.211103
	0.427384	0.566675	0.497328	0.536513	0.480391	0.733573	0.659881	0.719843	0.150556	0.617588	0.591613	0.571337	0.116035	0.100492	-0.0358273	0.186928
	0.413949	0.549108	0.482644	0.513841	0.474885	0.749055	0.687856	0.742069	0.120324	0.580843	0.559565	0.541872	0.12531	0.108968	-0.00902185	0.17614
	0.38169	0.530094	0.465891	0.48841	0.445276	0.752598	0.698735	0.748031	0.122351	0.537341	0.523651	0.507049	0.135854	0.148332	0.0684817	0.184178
	0.334228	0.513251	0.447219	0.465805	0.395016	0.75187	0.699269	0.742823	0.155951	0.523597	0.512421	0.495251	0.145925	0.196983	0.166398	0.202064
	0.277652	0.503751	0.42932	0.449781	0.33068	0.750494	0.693657	0.736761	0.209005	0.536651	0.526203	0.506249	0.15302	0.232079	0.247155	0.218236
	0.219284	0.501211	0.415485	0.439501	0.260898	0.749521	0.686045	0.734528	0.270436	0.554493	0.545422	0.523537	0.155001	0.239021	0.289708	0.215986
	0.167234	0.504745	0.414374	0.439138	0.19547	0.739139	0.667663	0.726629	0.332577	0.567067	0.557728	0.538363	0.151352	0.210474	0.293543	0.17879
	0.133649	0.524317	0.447163	0.462872	0.146774	0.698084	0.610954	0.697237	0.38786	0.575963	0.567479	0.549075	0.14347	0.157309	0.271999	0.114493
	0.132995	0.56233	0.510873	0.508414	0.129028	0.634124	0.524983	0.653806	0.428643	0.588286	0.584622	0.558617	0.133718	0.113282	0.245008	0.0625049
	0.166584	0.592776	0.553269	0.541553	0.146646	0.594928	0.476516	0.627444	0.44889	0.61003	0.609984	0.572755	0.124152	0.115194	0.233802	0.0628274
	0.2185	0.607382	0.563251	0.557515	0.188596	0.578674	0.466216	0.609967	0.445357	0.638642	0.633782	0.594186	0.115936	0.164441	0.245295	0.117553
	0.273652	0.611247	0.55968	0.565157	0.244479	0.570552	0.46959	0.593702	0.418266	0.661891	0.645722	0.61487	0.109426	0.216556	0.262822	0.182275
	0.3237	0.606411	0.550997	0.56489	0.309803	0.577223	0.484842	0.595305	0.371545	0.668888	0.64416	0.620986	0.105135	0.22422	0.245835	0.209474
	0.3628	0.594486	0.537171	0.556835	0.380758	0.600904	0.51237	0.617056	0.312256	0.660695	0.634331	0.609881	0.105055	0.184602	0.163884	0.192587
	0.386274	0.579099	0.520303	0.543965	0.451455	0.638017	0.552412	0.647884	0.248981	0.64516	0.619957	0.591074	0.110886	0.142742	0.073728	0.162484
	0.391438	0.562427	0.502824	0.527186	0.514014	0.683644	0.605748	0.680652	0.191555	0.621904	0.597764	0.567943	0.11991	0.145712	0.0835309	0.156405
	0.377722	0.544255	0.485585	0.50479	0.559473	0.725078	0.659071	0.711699	0.154232	0.580902	0.559922	0.533198	0.127553	0.174179	0.163903	0.17222
	0.346579	0.525464	0.469453	0.477367	0.579905	0.750499	0.693154	0.738399	0.152134	0.533066	0.518698	0.496198	0.130727	0.187785	0.232061	0.180395
	0.301755	0.511304	0.456298	0.452338	0.570978	0.761149	0.705773	0.757187	0.184893	0.51689	0.508897	0.487995	0.128602	0.170873	0.258934	0.157496
	0.249189	0.506787	0.447699	0.437628	0.533214	0.764751	0.709452	0.763978	0.236128	0.527671	0.523649	0.50178	0.122355	0.133784	0.256406	0.108348
	0.195715	0.508646	0.442348	0.431261	0.471525	0.765376	0.710166	0.760917	0.291184	0.543154	0.539601	0.517587	0.114825	0.100918	0.236708	0.0655436
	0.151168	0.512903	0.443506	0.432074	0.394121	0.764639	0.706746	0.756045	0.341292	0.558023	0.554722	0.530691	0.109998	0.093433	0.201387	0.0639405
	0.132882	0.528382	0.468245	0.453179	0.311127	0.764821	0.702424	0.753669	0.379417	0.576326	0.575886	0.544716	0.110051	0.108266	0.17249	0.102132
	0.153026	0.558742	0.516051	0.496238	0.232398	0.764727	0.700224	0.749852	0.399643	0.60055	0.601635	0.563032	0.111687	0.125284	0.191759	0.138694
	0.197615	0.5826	0.547051	0.530062	0.167891	0.752903	0.687389	0.736665	0.398493	0.627351	0.623573	0.584999	0.110585	0.126388	0.221888	0.146003
	0.247427	0.591829	0.552578	0.54503	0.131342	0.711414	0.63693	0.705958	0.37576	0.646976	0.63329	0.602165	0.106637	0.0933667	0.195695	0.111883
	0.292336	0.589947	0.5457	0.547215	0.132959	0.650509	0.558757	0.667208	0.334797	0.652621	0.630746	0.60454	0.103196	-0.0156836	0.0661823	-0.0101377
	0.326887	0.580407	0.533277	0.541187	0.164881	0.615039	0.512978	0.646322	0.281949	0.645556	0.61977	0.591722	0.102441	-0.188944	-0.123794	-0.211179
	0.346928	0.56736	0.517107	0.531818	0.215714	0.605157	0.499093	0.637477	0.225039	0.630792	0.603086	0.571492	0.10298	-0.297753	-0.240786	-0.333878
	0.350136	0.553282	0.498866	0.520435	0.280702	0.606692	0.497785	0.635559	0.172865	0.606066	0.577905	0.546204	0.103721	-0.325785	-0.273198	-0.361392
	0.3362	0.53806	0.48094	0.502046	0.35731	0.61829	0.512579	0.64652	0.137669	0.559473	0.533258	0.508452	0.1042	-0.322861	-0.271289	-0.359075
	0.306777	0.522481	0.465313	0.474384	0.440928	0.638379	0.543014	0.666	0.13262	0.503953	0.481308	0.470169	0.103544	-0.32897	-0.271703	-0.362132
	0.265601	0.510544	0.454373	0.446243	0.524193	0.669278	0.587537	0.689357	0.158221	0.48697	0.467733	0.468001	0.103106	-0.351258	-0.285819	-0.374516
	0.218201	0.506339	0.450641	0.430466	0.597309	0.709858	0.643813	0.715544	0.200566	0.504044	0.487805	0.490481	0.104946	-0.360531	-0.301312	-0.377575
	0.172837	0.510325	0.455837	0.431484	0.649418	0.747105	0.693784	0.741304	0.246992	0.527859	0.512908	0.510944	0.107433	-0.348122	-0.301571	-0.368618
	0.143903	0.524196	0.475763	0.45098	0.671379	0.769905	0.718273	0.763609	0.290173	0.548949	0.53573	0.52335	0.108348	-0.330542	-0.288723	-0.357823
	0.146405	0.547075	0.509596	0.484885	0.658812	0.779902	0.720668	0.779149	0.324156	0.569332	0.560705	0.533821	0.108116	-0.328899	-0.277702	-0.356414
	0.177696	0.564683	0.53311	0.511454	0.61319	0.782682	0.717253	0.782464	0.343451	0.591302	0.587408	0.548251	0.109051	-0.345293	-0.277758	-0.366577
	0.219835	0.572169	0.537123	0.52454	0.540792	0.780652	0.715162	0.773773	0.34437	0.612545	0.608724	0.566241	0.111559	-0.35276	-0.284556	-0.369813
	0.258714	0.57104	0.527639	0.527776	0.451257	0.776824	0.712485	0.763935	0.326152	0.627211	0.617054	0.579921	0.113489	-0.343745	-0.28671	-0.361892
	0.287916	0.562784	0.512784	0.523498	0.356053	0.775501	0.709434	0.761143	0.291428	0.632278	0.61357	0.581389	0.112936	-0.329262	-0.283221	-0.348869
	0.304081	0.550866	0.496913	0.517117	0.266044	0.776034	0.707405	0.760827	0.245713	0.62796	0.602559	0.570103	0.109518	-0.319302	-0.277947	-0.335354
	0.305375	0.537698	0.480419	0.510899	0.190645	0.766625	0.69634	0.751376	0.195987	0.616435	0.587423	0.551825	0.105747	-0.320305	-0.266156	-0.331217
	0.291702	0.523708	0.463052	0.497467	0.140758	0.727035	0.652817	0.719505	0.151857	0.59475	0.564417	0.530471	0.106012	-0.331919	-0.249655	-0.341768
	0.264765	0.510041	0.445186	0.471876	0.125854	0.664554	0.58277	0.673324	0.128534	0.551007	0.518063	0.503537	0.110469	-0.340751	-0.244819	-0.351745
	0.228111	0.499772	0.430876	0.442697	0.142923	0.62747	0.540515	0.649543	0.136924	0.498633	0.46101	0.480431	0.114949	-0.33841	-0.247453	-0.350795
	0.186735	0.495492	0.426455	0.423941	0.182356	0.620818	0.532174	0.648604	0.167143	0.486541	0.447698	0.484561	0.116849	-0.330085	-0.249987	-0.342151
	0.147831	0.497252	0.432877	0.421756	0.239265	0.622355	0.529332	0.651611	0.204034	0.508518	0.472788	0.502652	0.115699	-0.322967	-0.256456	-0.329577
	0.123756	0.507951	0.450645	0.438744	0.31249	0.626768	0.525685	0.656693	0.239153	0.534139	0.505203	0.514619	0.111692	-0.319471	-0.265983	-0.316699
	0.127129	0.528232	0.479054	0.470556	0.399638	0.638336	0.534974	0.669926	0.267553	0.554212	0.534563	0.52072	0.1074	-0.318368	-0.261716	-0.310461
	0.154973	0.543969	0.501765	0.493775	0.495114	0.657438	0.56149	0.68869	0.284635	0.572587	0.560824	0.528805	0.107363	-0.319903	-0.238701	-0.314428
	0.191221	0.550333	0.50965	0.502945	0.589992	0.687093	0.603343	0.711153	0.286818	0.590539	0.581935	0.540755	0.11178	-0.322608	-0.221866	-0.320898
	0.223647	0.548625	0.502049	0.504425	0.672696	0.726949	0.656632	0.738046	0.272811	0.605316	0.594831	0.551731	0.116355	-0.319924	-0.216149	-0.322088
	0.247123	0.539782	0.485598	0.500977	0.730738	0.764937	0.704351	0.765433	0.244367	0.613425	0.59846	0.555435	0.11839	-0.313171	-0.217199	-0.31725
	0.259288	0.527447	0.469354	0.496636	0.75392	0.789133	0.728559	0.787435	0.206062	0.613152	0.593873	0.549925	0.117284	-0.307064	-0.22754	-0.305647
	0.258943	0.515086	0.456523	0.494241	0.73778	0.799771	0.731619	0.799521	0.165214	0.595183	0.57157	0.532093	0.113024	-0.302588	-0.242749	-0.28974
	0.246187	0.503503	0.444535	0.487005	0.684646	0.801531	0.727665	0.797421	0.133565	0.541341	0.507827	0.496642	0.108199	-0.296997	-0.24192	-0.27638
	0.22257	0.493593	0.431043	0.46802	0.602105	0.795751	0.723789	0.782243	0.124397	0.471213	0.422351	0.460719	0.107713	-0.291786	-0.217588	-0.27179
	0.191209	0.486903	0.4191	0.441636	0.501205	0.786807	0.719649	0.767161	0.13941	0.450673	0.395104	0.459969	0.112014	-0.293235	-0.198095	-0.276222
	0.158709	0.485894	0.41743	0.423026	0.394759	0.781904	0.714912	0.76339	0.166067	0.472909	0.42263	0.478703	0.116818	-0.296204	-0.192918	-0.284126
	0.138304	0.494218	0.431708	0.429561	0.294625	0.781085	0.709994	0.766145	0.193161	0.499552	0.460764	0.490981	0.119324	-0.295503	-0.197483	-0.289628
	0.142153	0.509902	0.456922	0.457414	0.209745	0.771995	0.698237	0.760226	0.215416	0.519157	0.492543	0.495293	0.118569	-0.290209	-0.210238	-0.285696
	0.164358	0.520705	0.477402	0.476024	0.148099	0.733578	0.661996	0.727838	0.229317	0.536766	0.519386	0.499526	0.11413	-0.282226	-0.225176	-0.271583
	0.189161	0.522972	0.483803	0.47944	0.116463	0.672899	0.606062	0.677443	0.231738	0.555757	0.543972	0.506863	0.108749	-0.270039	-0.222088	-0.251841
	0.207041	0.519257	0.477538	0.477331	0.112496	0.637586	0.570869	0.651573	0.221129	0.574447	0.566195	0.51551	0.107946	-0.254999	-0.194642	-0.234881
	0.215338	0.51264	0.46615	0.475758	0.126247	0.630643	0.55671	0.651051	0.19846	0.587322	0.581774	0.521249	0.112205	-0.252512	-0.176758	-0.234559
	0.213599	0.50552	0.45621	0.476811	0.153485	0.6333	0.550065	0.657476	0.168216	0.580718	0.573857	0.516339	0.116868	-0.260551	-0.177903	-0.24985
	0.202177	0.498747	0.448201	0.476116	0.1965	0.639084	0.550034	0.665591	0.140531	0.53376	0.513537	0.491297	0.119246	-0.264658	-0.186565	-0.264339
	0.182397	0.494129	0.440415	0.467441	0.258062	0.645514	0.554443	0.672162	0.129	0.464811	0.422991	0.457622	0.118481	-0.256882	-0.195672	-0.263853
	0.157377	0.492864	0.433669	0.453802	0.338619	0.651357	0.559443	0.675574	0.137679	0.439281	0.39055	0.447018	0.113918	-0.220447	-0.184851	-0.224234
	0.134899	0.492538	0.431426	0.447492	0.435343	0.660745	0.569225	0.683142	0.15559	0.452685	0.413299	0.452195	0.108292	-0.102149	-0.0977994	-0.0899936
	0.127213	0.491489	0.436721	0.453384	0.541452	0.677302	0.586864	0.698326	0.172098	0.472783	0.445713	0.456621	0.106826	0.0868818	0.0643786	0.112684
	0.138392	0.491667	0.449358	0.457727	0.646464	0.703156	0.614582	0.718765	0.182484	0.492395	0.473834	0.460965	0.108494	0.204524	0.17823	0.221543
	0.155976	0.494142	0.461855	0.455791	0.73733	0.739414	0.656357	0.746107	0.184274	0.514698	0.502701	0.469516	0.108402	0.238035	0.222243	0.233509
	0.168626	0.497542	0.465761	0.452187	0.800358	0.776509	0.701415	0.777722	0.17604	0.537388	0.532818	0.480629	0.106517	0.239353	0.227547	0.232136
	0.173338	0.500432	0.460728	0.450967	0.82449	0.801429	0.730492	0.80332	0.158276	0.554354	0.557624	0.489485	0.106978	0.22535	0.21098	0.236508
	0.170401	0.502254	0.453471	0.453868	0.805049	0.812486	0.740339	0.814443	0.135553	0.55209	0.558021	0.487682	0.109737	0.215547	0.208893	0.227091
	0.160471	0.502941	0.44846	0.457831	0.745032	0.812734	0.739146	0.807975	0.118756	0.510518	0.50575	0.464774	0.110406	0.219729	0.225966	0.212091
	0.144671	0.503042	0.444681	0.456145	0.653325	0.802772	0.732305	0.787428	0.117484	0.444572	0.421529	0.42867	0.108128	0.223234	0.223883	0.206051
	0.12654	0.5003	0.439344	0.446795	0.54241	0.789089	0.72419	0.767286	0.127171	0.414645	0.386901	0.409697	0.107154	0.213859	0.188703	0.202996
	0.11458	0.488802	0.433383	0.436403	0.426315	0.780876	0.717362	0.760253	0.138172	0.423575	0.401949	0.409566	0.109494	0.209893	0.171728	0.198422
	0.115941	0.471872	0.432459	0.431433	0.317659	0.778093	0.71064	0.762412	0.14512	0.447499	0.430527	0.419379	0.111152	0.217464	0.18568	0.197348
	0.12498	0.464611	0.437809	0.427911	0.225624	0.767989	0.696884	0.757092	0.145802	0.476219	0.462052	0.436112	0.110473	0.221435	0.197278	0.200937
	0.132105	0.468269	0.442941	0.423693	0.158179	0.730304	0.660605	0.725235	0.139137	0.503972	0.495584	0.454777	0.109944	0.212518	0.189912	0.199523
	0.133512	0.475208	0.442322	0.421279	0.121913	0.672886	0.608663	0.675733	0.126525	0.514863	0.513614	0.461907	0.109545	0.21151	0.19343	0.194181
	0.129517	0.481573	0.437301	0.422863	0.113141	0.642584	0.580823	0.652198	0.114245	0.483996	0.483274	0.439259	0.107087	0.223691	0.21173	0.193787
	0.121401	0.484135	0.431925	0.425174	0.119111	0.640606	0.573126	0.656318	0.10978	0.423079	0.415378	0.395321	0.104333	0.229954	0.212223	0.201007
	0.111745	0.467285	0.420965	0.409934	0.134001	0.64474	0.566173	0.665244	0.11235	0.397313	0.384588	0.3753	0.104547	0.219991	0.185883	0.206998
	0.104417	0.414274	0.391113	0.353625	0.160923	0.649795	0.561124	0.672262	0.115577	0.41543	0.399189	0.386665	0.105702	0.211743	0.173033	0.202314
	0.101326	0.351858	0.353885	0.279269	0.205067	0.658711	0.566222	0.679763	0.115135	0.449209	0.428772	0.411486	0.104892	0.210947	0.176985	0.194913
	0.101014	0.329528	0.346228	0.249031	0.269992	0.668317	0.580911	0.683321	0.110705	0.475314	0.451331	0.433661	0.102883	0.211591	0.184136	0.193345
	0.101683	0.33966	0.360827	0.257077	0.356354	0.675007	0.596207	0.682286	0.106108	0.475211	0.444568	0.441116	0.101481	0.216956	0.203498	0.201535
	0.102413	0.358381	0.378676	0.279931	0.460681	0.683129	0.606458	0.687129	0.105748	0.447804	0.407151	0.433977	0.101093	0.228264	0.221517	0.223178
	0.103165	0.377768	0.393165	0.303926	0.574866	0.698496	0.613973	0.703447	0.10739	0.419126	0.37839	0.423667	0.10101	0.238206	0.220876	0.241648
	0.103706	0.39429	0.401955	0.327788	0.687008	0.721412	0.628279	0.724853	0.106821	0.403946	0.366619	0.412549	0.100709	0.244395	0.220648	0.246259
	0.103932	0.406641	0.409218	0.346304	0.783079	0.7522	0.65956	0.751834	0.105825	0.410759	0.365635	0.41008	0.100699	0.255539	0.232281	0.251784
	0.104354	0.412735	0.413457	0.357046	0.848896	0.784568	0.700386	0.784592	0.1095	0.435384	0.377629	0.426107	0.101764	0.2641	0.244662	0.255482
	0.104906	0.417492	0.413487	0.365573	0.873101	0.807303	0.731535	0.811926	0.116697	0.448597	0.391804	0.443959	0.104419	0.265404	0.252821	0.251994
	0.104239	0.414437	0.404785	0.377434	0.850894	0.817006	0.746458	0.82203	0.121445	0.444675	0.398038	0.447294	0.108058	0.269162	0.255901	0.253662
	0.102922	0.398684	0.3886	0.388262	0.785704	0.814753	0.748986	0.810936	0.119994	0.433453	0.392139	0.432237	0.110718	0.279807	0.24732	0.269012
	0.102342	0.386609	0.379782	0.386394	0.687461	0.802063	0.74352	0.784521	0.113333	0.426559	0.382325	0.411132	0.110292	0.286656	0.22954	0.287355
	0.102331	0.389061	0.387354	0.375174	0.569757	0.787018	0.736015	0.76017	0.108054	0.436779	0.383818	0.407687	0.106963	0.274193	0.211642	0.285547
	0.102598	0.405877	0.407959	0.368208	0.447305	0.777519	0.72758	0.751187	0.111982	0.459894	0.396732	0.427445	0.104509	0.245073	0.200668	0.256176
	0.103592	0.427854	0.431576	0.370834	0.332969	0.772332	0.715796	0.752506	0.123718	0.471904	0.408874	0.446912	0.105976	0.228175	0.202477	0.228106
	0.105665	0.442767	0.449704	0.378118	0.235954	0.759243	0.694937	0.745485	0.135305	0.472911	0.420715	0.457787	0.109088	0.230009	0.208935	0.21982
	0.108232	0.447356	0.459404	0.383432	0.164338	0.719889	0.651502	0.711425	0.141146	0.471889	0.43018	0.459633	0.111592	0.242018	0.214613	0.229079
	0.109788	0.447107	0.460007	0.383095	0.125233	0.662622	0.594571	0.660182	0.139377	0.468848	0.429303	0.450275	0.113963	0.258265	0.223321	0.243821
	0.108864	0.443572	0.448291	0.381057	0.114718	0.633867	0.568797	0.635397	0.130762	0.465954	0.421397	0.43816	0.117156	0.277922	0.23828	0.255912
	0.106408	0.430481	0.423319	0.387765	0.117218	0.637191	0.570461	0.642683	0.120776	0.472688	0.418181	0.44042	0.120653	0.297036	0.252255	0.265034
	0.107102	0.412776	0.399571	0.405059	0.12409	0.647964	0.572438	0.658911	0.119521	0.489853	0.42357	0.456928	0.122561	0.309967	0.254532	0.275512
	0.113922	0.411149	0.398433	0.419973	0.13742	0.655502	0.570283	0.669659	0.131534	0.501245	0.432294	0.465541	0.1208	0.316803	0.245619	0.292288
	0.122731	0.422159	0.412549	0.428966	0.163178	0.663942	0.573784	0.676447	0.148804	0.50192	0.442256	0.465928	0.115218	0.316488	0.231904	0.307824
	0.129339	0.429339	0.422355	0.430821	0.207258	0.675132	0.588289	0.680322	0.162636	0.499635	0.454725	0.468129	0.110022	0.295902	0.21524	0.297309
	0.132916	0.429992	0.426608	0.42265	0.27378	0.682965	0.609143	0.676548	0.169193	0.499564	0.465188	0.471582	0.110742	0.251802	0.197515	0.248092
	0.133989	0.43496	0.438143	0.409493	0.363394	0.685907	0.625024	0.669952	0.167022	0.501326	0.467493	0.472157	0.116244	0.215343	0.189345	0.193561
	0.133245	0.45032	0.459979	0.401181	0.471913	0.691997	0.628822	0.675017	0.156062	0.502978	0.46331	0.469979	0.121889	0.201618	0.189423	0.164835
	0.131423	0.46823	0.481576	0.401433	0.590086	0.708609	0.629058	0.697155	0.138959	0.501046	0.455318	0.467124	0.125841	0.207416	0.19235	0.168039
	0.129023	0.477267	0.493916	0.405432	0.704965	0.73174	0.639411	0.723906	0.123755	0.494445	0.44045	0.467978	0.12892	0.229074	0.199993	0.194809
	0.126005	0.475479	0.495873	0.405552	0.802083	0.759054	0.667364	0.752443	0.122209	0.492153	0.425732	0.47462	0.131968	0.258589	0.213167	0.226351
	0.121789	0.468865	0.489186	0.39803	0.867521	0.787777	0.704393	0.785076	0.13783	0.503129	0.43235	0.478252	0.134486	0.278215	0.222222	0.242243
	0.116722	0.462479	0.473003	0.391904	0.8904	0.807934	0.732997	0.810306	0.161371	0.51756	0.453916	0.477079	0.134859	0.283664	0.222766	0.246534
	0.115028	0.457385	0.447086	0.40658	0.866195	0.814422	0.747944	0.815414	0.183449	0.524967	0.47542	0.476647	0.131414	0.290094	0.221058	0.259805
	0.122668	0.456817	0.426095	0.442391	0.798574	0.809776	0.753839	0.799765	0.199546	0.526662	0.491118	0.481423	0.123902	0.301978	0.221231	0.286951
	0.138234	0.466274	0.431956	0.468646	0.697892	0.797131	0.752924	0.771814	0.207144	0.529458	0.499974	0.492022	0.115991	0.304848	0.217958	0.30754
	0.154356	0.480271	0.456689	0.477652	0.578079	0.782412	0.746172	0.747733	0.204483	0.537631	0.504263	0.505986	0.114707	0.288369	0.205619	0.29671
	0.166251	0.488216	0.476742	0.476159	0.453785	0.771028	0.73365	0.738282	0.191298	0.547847	0.507119	0.51737	0.12216	0.262164	0.190268	0.253503
	0.17302	0.488783	0.484842	0.46762	0.33765	0.763178	0.717267	0.738079	0.169249	0.552534	0.508012	0.519996	0.132237	0.232218	0.179393	0.195062
	0.175112	0.490196	0.490857	0.456068	0.238545	0.748733	0.69404	0.729903	0.143111	0.544466	0.498479	0.512835	0.139899	0.200996	0.172131	0.143118
	0.17322	0.496651	0.500644	0.44552	0.164253	0.708982	0.648196	0.696748	0.123442	0.518867	0.466049	0.500824	0.144609	0.177481	0.165178	0.114955
	0.168068	0.501929	0.508538	0.436513	0.123144	0.649775	0.583917	0.646547	0.122505	0.491038	0.426322	0.491736	0.147537	0.170812	0.161455	0.116326
	0.160341	0.498912	0.507972	0.427878	0.113248	0.6162	0.546866	0.61766	0.141106	0.491495	0.422015	0.48998	0.149424	0.182761	0.166254	0.140584
	0.150677	0.489011	0.499109	0.419235	0.116507	0.616728	0.544613	0.619333	0.169651	0.51446	0.449219	0.493044	0.149961	0.204113	0.176956	0.172908
	0.139588	0.478982	0.486809	0.410717	0.120626	0.634241	0.556606	0.639978	0.199533	0.53816	0.483094	0.498219	0.148055	0.223385	0.188527	0.202144
	0.127592	0.473469	0.473209	0.407746	0.12569	0.652995	0.56819	0.66341	0.225807	0.554014	0.512631	0.505031	0.142539	0.242635	0.201076	0.232739
	0.118134	0.472805	0.455132	0.424366	0.136915	0.665998	0.578209	0.67723	0.244894	0.564175	0.533128	0.515515	0.132664	0.268128	0.21713	0.271118
	0.120388	0.477067	0.435833	0.4621	0.160684	0.67547	0.591166	0.681642	0.253788	0.573767	0.543433	0.532167	0.119845	0.300016	0.23671	0.313332
	0.140023	0.488992	0.432235	0.494244	0.203311	0.68323	0.606929	0.678371	0.250474	0.584046	0.547908	0.551077	0.110766	0.327865	0.254468	0.345416
	0.16779	0.507825	0.453304	0.511853	0.269135	0.685496	0.618802	0.666537	0.234622	0.589908	0.548301	0.56341	0.113748	0.335334	0.256092	0.351144
	0.192937	0.527162	0.488608	0.519731	0.358625	0.683993	0.623837	0.654218	0.208028	0.590035	0.543974	0.566839	0.127531	0.321189	0.23317	0.328187
	0.21125	0.538508	0.516717	0.519026	0.467055	0.690003	0.625145	0.65962	0.174302	0.583865	0.535033	0.559618	0.143647	0.299872	0.205354	0.285727
	0.222024	0.539155	0.525827	0.510577	0.58452	0.709391	0.630935	0.686233	0.140107	0.567535	0.518416	0.542695	0.156384	0.272003	0.188838	0.228952
	0.225504	0.534568	0.522774	0.498045	0.697584	0.734427	0.646843	0.717704	0.117812	0.5388	0.48666	0.523997	0.164502	0.230035	0.180332	0.163924
	0.222384	0.530173	0.519216	0.483769	0.791791	0.761667	0.675267	0.749215	0.118728	0.507548	0.448557	0.510393	0.16871	0.181344	0.169933	0.107011
	0.213514	0.524734	0.517	0.467036	0.853974	0.789938	0.70928	0.782798	0.139513	0.496754	0.437849	0.504756	0.170152	0.14338	0.154076	0.0767306
	0.199951	0.515276	0.510021	0.448548	0.87436	0.809342	0.735122	0.806523	0.170848	0.511472	0.457228	0.506526	0.169627	0.12648	0.13994	0.0790145
	0.183077	0.503988	0.495964	0.433777	0.849154	0.814155	0.749196	0.808646	0.206536	0.5384	0.488678	0.515112	0.167227	0.132035	0.139324	0.107222
	0.164383	0.49561	0.481666	0.426398	0.782142	0.808047	0.755025	0.792786	0.242223	0.564074	0.521095	0.528028	0.162505	0.157422	0.153678	0.152592
	0.144856	0.491717	0.4733	0.421499	0.683402	0.794224	0.751544	0.768445	0.273413	0.584516	0.550065	0.541738	0.154725	0.19864	0.177486	0.20815
	0.12673	0.491468	0.469268	0.418161	0.566282	0.777005	0.739086	0.746579	0.295819	0.601133	0.571066	0.555212	0.143144	0.249866	0.207919	0.266865
	0.118476	0.495056	0.465419	0.433505	0.444692	0.762052	0.722154	0.734213	0.30595	0.613132	0.581567	0.56754	0.1287	0.303554	0.24407	0.321304
	0.131298	0.504438	0.462499	0.474284	0.330759	0.75298	0.707124	0.729451	0.301668	0.616969	0.581299	0.576175	0.117621	0.348828	0.283635	0.361256
	0.163377	0.52081	0.468093	0.511553	0.233591	0.741119	0.689025	0.719922	0.282778	0.615696	0.572642	0.583864	0.119572	0.370035	0.308686	0.376176
	0.201662	0.542169	0.489288	0.533541	0.161887	0.704848	0.646302	0.688804	0.251328	0.612435	0.560852	0.58817	0.135939	0.362608	0.295977	0.36718
	0.23588	0.562902	0.521167	0.543944	0.123865	0.646703	0.581052	0.641068	0.211312	0.604404	0.549151	0.581074	0.15752	0.345636	0.262632	0.345532
	0.261641	0.575229	0.546066	0.544328	0.115578	0.611853	0.541192	0.612852	0.168909	0.587328	0.533898	0.563215	0.176279	0.333334	0.235771	0.315948
	0.27736	0.574604	0.550522	0.535613	0.118647	0.613195	0.536488	0.616275	0.134728	0.560502	0.505726	0.542005	0.18929	0.31638	0.222305	0.271767
	0.282814	0.564226	0.539581	0.520473	0.12147	0.634186	0.548329	0.640604	0.121934	0.531972	0.471632	0.524497	0.196314	0.276634	0.212795	0.208324
	0.278648	0.551604	0.528672	0.502686	0.124494	0.656146	0.563017	0.666993	0.134552	0.516996	0.462628	0.516671	0.198288	0.213613	0.193397	0.137731
	0.266002	0.540198	0.523509	0.484119	0.133154	0.669941	0.576275	0.681174	0.164432	0.519546	0.478413	0.516074	0.19658	0.148686	0.159543	0.0836583
	0.246472	0.528955	0.515747	0.465882	0.154088	0.677015	0.587427	0.684198	0.203332	0.537852	0.503677	0.522551	0.192311	0.105781	0.125147	0.062455
	0.222163	0.519128	0.500373	0.453252	0.193741	0.679676	0.594886	0.678636	0.246346	0.565165	0.531628	0.537473	0.186136	0.0981661	0.111242	0.0771946
	0.195377	0.514637	0.487056	0.45007	0.256412	0.677582	0.597359	0.663916	0.288752	0.591798	0.557947	0.557306	0.178186	0.131221	0.127031	0.128499
	0.167891	0.514569	0.483294	0.448675	0.342377	0.67485	0.598625	0.648656	0.325243	0.612847	0.57799	0.57608	0.167981	0.199213	0.166027	0.210838
	0.143225	0.514625	0.484108	0.444034	0.446677	0.684085	0.607536	0.654108	0.350897	0.626819	0.590606	0.588182	0.154648	0.279215	0.215112	0.299009
	0.132516	0.517385	0.486526	0.454741	0.559285	0.706632	0.625811	0.680772	0.361902	0.63271	0.596907	0.591708	0.138437	0.344176	0.26378	0.3631
	0.149083	0.529101	0.493937	0.492357	0.666804	0.733141	0.649297	0.71296	0.356147	0.633047	0.594704	0.593113	0.124736	0.377857	0.305291	0.389507
	0.189203	0.547766	0.506496	0.528644	0.755174	0.760529	0.677398	0.746155	0.333686	0.630881	0.583099	0.597813	0.124824	0.381264	0.328276	0.386816
	0.236936	0.569707	0.526041	0.551458	0.812232	0.787288	0.706765	0.779491	0.296905	0.625378	0.567523	0.599938	0.143806	0.370606	0.323791	0.37368
	0.280401	0.590054	0.549955	0.562929	0.82958	0.805145	0.729842	0.800927	0.250214	0.614169	0.55359	0.591476	0.171612	0.357535	0.304102	0.360277
	0.314153	0.601254	0.566207	0.562659	0.804383	0.809512	0.744435	0.80167	0.199189	0.597701	0.544446	0.574763	0.197692	0.348808	0.283378	0.347668
	0.335556	0.598591	0.5653	0.550974	0.740465	0.802303	0.748288	0.788159	0.15225	0.577484	0.535699	0.555833	0.217571	0.346348	0.267457	0.331043
	0.343638	0.585325	0.552437	0.531467	0.647157	0.786013	0.738086	0.769536	0.124008	0.552994	0.51279	0.536661	0.229703	0.340563	0.256272	0.300848
	0.338868	0.569783	0.540751	0.510853	0.536647	0.765608	0.719284	0.750849	0.126026	0.530976	0.481664	0.522792	0.234083	0.313209	0.241786	0.249868
	0.32272	0.555942	0.533757	0.494113	0.421663	0.748393	0.701451	0.734973	0.151556	0.528293	0.480919	0.523028	0.232116	0.257814	0.212723	0.186414
	0.297376	0.542158	0.523314	0.481619	0.313536	0.740045	0.690971	0.724781	0.190452	0.544707	0.508623	0.532719	0.225714	0.193066	0.17011	0.133647
	0.265597	0.530235	0.507473	0.475224	0.221473	0.730978	0.677688	0.713061	0.237803	0.57002	0.541833	0.546433	0.216579	0.148369	0.132166	0.110433
	0.23043	0.526771	0.497507	0.477261	0.155029	0.697729	0.635505	0.683281	0.289428	0.596743	0.570859	0.56393	0.205928	0.14173	0.118044	0.12245
	0.194495	0.531572	0.49831	0.480497	0.121933	0.643111	0.569008	0.639733	0.339459	0.621008	0.59247	0.585661	0.194297	0.178001	0.136604	0.170868
	0.162672	0.536856	0.501665	0.478738	0.115886	0.612287	0.532169	0.617219	0.381624	0.639313	0.603372	0.606148	0.181337	0.250031	0.184556	0.250849
	0.148689	0.542377	0.505695	0.488349	0.118759	0.616252	0.531405	0.62413	0.410467	0.647765	0.605868	0.615753	0.166087	0.331013	0.246693	0.336392
	0.167962	0.555353	0.516465	0.522475	0.120222	0.63562	0.541449	0.645133	0.422006	0.646871	0.605973	0.613478	0.147894	0.38988	0.305194	0.394645
	0.215115	0.573126	0.530196	0.555814	0.121117	0.653333	0.548577	0.664185	0.414188	0.643297	0.603481	0.610393	0.128135	0.412293	0.346909	0.414361
	0.271451	0.592535	0.546624	0.577113	0.126927	0.664335	0.554459	0.674566	0.387329	0.637454	0.593562	0.608493	0.113827	0.398855	0.359248	0.402853
	0.323583	0.610461	0.565419	0.588425	0.144373	0.67017	0.560831	0.679209	0.344278	0.626706	0.577495	0.601487	0.117359	0.367163	0.340485	0.379496
	0.365149	0.620697	0.578889	0.588723	0.179852	0.670179	0.564287	0.676248	0.290096	0.612729	0.562144	0.588065	0.143057	0.347216	0.313674	0.365802
	0.39247	0.618622	0.580012	0.576331	0.237501	0.664749	0.565046	0.661195	0.231154	0.599346	0.553616	0.572816	0.179046	0.337411	0.294279	0.355805
	0.403673	0.606687	0.572367	0.553862	0.317476	0.66116	0.569285	0.645296	0.175281	0.58271	0.544121	0.55548	0.213838	0.32932	0.285655	0.343814
	0.398877	0.591673	0.563415	0.530063	0.414874	0.672638	0.586052	0.651027	0.134234	0.549783	0.507831	0.527455	0.242648	0.327238	0.283734	0.334893
	0.379776	0.57554	0.552023	0.51258	0.519915	0.697496	0.611899	0.676933	0.12052	0.511045	0.452593	0.499015	0.262977	0.332284	0.279597	0.327315
	0.349036	0.556295	0.533805	0.501595	0.619623	0.725014	0.637962	0.70872	0.135266	0.508615	0.442629	0.502766	0.273259	0.3345	0.267454	0.310656
	0.310002	0.537796	0.51436	0.49625	0.700639	0.750652	0.663303	0.741402	0.169551	0.53623	0.478428	0.526715	0.273865	0.3199	0.244523	0.278374
	0.266484	0.528817	0.504188	0.497893	0.751928	0.772565	0.688064	0.771628	0.216735	0.569381	0.525336	0.548505	0.266858	0.282573	0.210417	0.233466
	0.222018	0.531265	0.503365	0.501394	0.766424	0.785688	0.707732	0.788796	0.273287	0.598536	0.566811	0.565521	0.25491	0.234099	0.171649	0.188355
	0.179119	0.534864	0.499837	0.493651	0.742162	0.78709	0.719238	0.787482	0.334268	0.62347	0.599143	0.584152	0.24038	0.199386	0.142563	0.161541
	0.141423	0.531518	0.48932	0.476305	0.682839	0.777864	0.719959	0.774297	0.392686	0.645575	0.619804	0.608214	0.224914	0.199366	0.137999	0.166415
	0.119902	0.536448	0.493516	0.482479	0.596838	0.762018	0.71057	0.756959	0.441277	0.662506	0.627415	0.631035	0.209261	0.23873	0.166154	0.206395
	0.130508	0.563985	0.523279	0.528725	0.495095	0.744093	0.696074	0.738583	0.473903	0.667854	0.625642	0.639922	0.193187	0.303764	0.223717	0.27274
	0.175021	0.589424	0.542223	0.570506	0.389098	0.729644	0.682213	0.721539	0.486174	0.661664	0.621883	0.634458	0.175792	0.368743	0.293533	0.34363
	0.237447	0.604075	0.546004	0.592353	0.28919	0.723517	0.674404	0.709454	0.475928	0.652203	0.618313	0.625732	0.156338	0.412024	0.352694	0.397065
	0.302633	0.616065	0.552386	0.60568	0.204435	0.71563	0.661588	0.697003	0.443806	0.641816	0.610665	0.615163	0.136951	0.422607	0.383167	0.419296
	0.362329	0.627261	0.565775	0.613451	0.145009	0.682718	0.615953	0.668699	0.393403	0.628218	0.59673	0.600061	0.12725	0.398096	0.375091	0.405878
	0.410967	0.633399	0.578564	0.612637	0.11786	0.629792	0.544733	0.629187	0.330792	0.612606	0.580803	0.583485	0.140125	0.354201	0.334688	0.373947
	0.443937	0.630428	0.583853	0.600594	0.114297	0.602525	0.507346	0.611696	0.263389	0.599254	0.569102	0.570389	0.174802	0.322808	0.292609	0.353362
	0.458452	0.61872	0.582229	0.578013	0.116967	0.605856	0.507567	0.619067	0.199293	0.582604	0.552383	0.555952	0.217197	0.303835	0.265632	0.337754
	0.454148	0.603527	0.577006	0.553227	0.117183	0.61809	0.516899	0.632873	0.149849	0.543936	0.501871	0.52388	0.256291	0.289901	0.258753	0.318734
	0.432748	0.587705	0.565866	0.534667	0.116126	0.629656	0.524149	0.643474	0.129782	0.496454	0.433214	0.484273	0.28728	0.288804	0.269739	0.307891
	0.397231	0.569876	0.546505	0.523742	0.119139	0.641503	0.533305	0.651704	0.144886	0.495977	0.426574	0.482531	0.307374	0.302805	0.281583	0.310343
	0.351447	0.551365	0.525048	0.519084	0.132898	0.65343	0.543601	0.660508	0.185038	0.53091	0.47396	0.508268	0.315158	0.316085	0.275129	0.310588
	0.299975	0.537394	0.508874	0.519376	0.163662	0.658826	0.548079	0.662941	0.240291	0.569933	0.530522	0.536071	0.311493	0.312421	0.246718	0.298295
	0.247302	0.530539	0.497441	0.518539	0.215339	0.65408	0.546595	0.650385	0.305671	0.605297	0.579317	0.562972	0.299148	0.289966	0.205761	0.278156
	0.196858	0.526928	0.48524	0.507714	0.287986	0.649387	0.547618	0.636756	0.375712	0.635706	0.615075	0.592105	0.281542	0.261975	0.16706	0.256516
	0.153308	0.525839	0.475893	0.492618	0.37691	0.659063	0.561357	0.643535	0.442778	0.659606	0.634496	0.62175	0.26163	0.24583	0.145182	0.241414
	0.129013	0.543827	0.491352	0.503458	0.472837	0.681501	0.584671	0.668415	0.498737	0.676196	0.640972	0.644844	0.24139	0.252646	0.150476	0.241061
	0.140717	0.587241	0.533916	0.552208	0.563528	0.705713	0.607407	0.697692	0.53636	0.681422	0.642165	0.652925	0.221686	0.283864	0.187742	0.258861
	0.189106	0.620605	0.557836	0.595509	0.636588	0.726059	0.627844	0.725891	0.550255	0.674629	0.643195	0.647637	0.202357	0.331127	0.251962	0.294554
	0.256799	0.633762	0.558164	0.617186	0.682173	0.742608	0.649369	0.751335	0.537831	0.661898	0.641508	0.636393	0.182628	0.38	0.324516	0.343355
	0.327994	0.638008	0.55706	0.627144	0.694368	0.752758	0.668302	0.766758	0.500149	0.647886	0.633452	0.621022	0.161834	0.414078	0.379638	0.390386
	0.394083	0.639083	0.563251	0.629773	0.671776	0.752737	0.678308	0.765656	0.441907	0.632947	0.619571	0.603362	0.143049	0.418947	0.398776	0.413539
	0.44893	0.636604	0.572091	0.623924	0.617748	0.744424	0.680712	0.751251	0.370515	0.61882	0.604675	0.589087	0.138595	0.392501	0.37939	0.404493
	0.487066	0.628532	0.577178	0.608799	0.539685	0.733076	0.680358	0.731127	0.294587	0.609044	0.592844	0.582181	0.161506	0.348649	0.332702	0.377752
	0.504817	0.614565	0.576382	0.586507	0.447402	0.72078	0.675606	0.71068	0.222072	0.603961	0.58462	0.580566	0.205243	0.313117	0.284606	0.356468
	0.5013	0.599202	0.571175	0.563576	0.351293	0.710897	0.666268	0.693763	0.161037	0.591523	0.564925	0.571913	0.253575	0.286137	0.249176	0.335026
	0.478173	0.586785	0.561873	0.546416	0.260697	0.706942	0.658559	0.683303	0.123388	0.548466	0.503179	0.535799	0.2963	0.265016	0.235812	0.309414
	0.438622	0.575941	0.547586	0.537164	0.184321	0.699061	0.644369	0.672825	0.119976	0.491227	0.424337	0.48511	0.328783	0.260822	0.24914	0.293979
	0.386871	0.563675	0.52988	0.534338	0.132599	0.664955	0.596079	0.646408	0.147318	0.485064	0.419075	0.473869	0.348102	0.277368	0.273194	0.298907
	0.328166	0.55072	0.511814	0.534085	0.1115	0.609997	0.520697	0.608134	0.195121	0.520653	0.471855	0.496984	0.353132	0.297695	0.278812	0.312925
	0.267942	0.538376	0.493235	0.530062	0.110297	0.580397	0.480557	0.591241	0.25736	0.565326	0.532654	0.529767	0.345233	0.300275	0.253229	0.315476
	0.210626	0.52515	0.472228	0.517155	0.112844	0.580397	0.48011	0.59804	0.330316	0.609693	0.586026	0.566634	0.327764	0.28345	0.208567	0.304232
	0.161932	0.518188	0.459444	0.504	0.1122	0.589602	0.491609	0.609997	0.408291	0.647614	0.624854	0.605252	0.304766	0.265172	0.168498	0.29134
	0.135373	0.541773	0.482388	0.517761	0.109745	0.601852	0.505842	0.620204	0.483361	0.673827	0.644626	0.638596	0.279731	0.26098	0.149728	0.284879
	0.147974	0.59825	0.538583	0.565294	0.110463	0.618668	0.52467	0.630626	0.546674	0.68805	0.651398	0.658264	0.254953	0.273925	0.158811	0.285196
	0.199111	0.639934	0.571221	0.60617	0.120826	0.637076	0.542749	0.640675	0.58977	0.689879	0.655076	0.660031	0.231389	0.300752	0.198128	0.291375
	0.270552	0.653022	0.572643	0.626297	0.146877	0.647608	0.548816	0.642618	0.606008	0.68254	0.659429	0.652427	0.208883	0.336348	0.261607	0.307949
	0.346385	0.651641	0.567379	0.635283	0.19224	0.645535	0.541174	0.632917	0.59219	0.669213	0.658327	0.64073	0.186765	0.372133	0.329083	0.338014
	0.417772	0.644462	0.565784	0.636799	0.256835	0.640639	0.531659	0.625425	0.549738	0.653014	0.648748	0.624574	0.164548	0.394447	0.375682	0.369776
	0.477977	0.634372	0.565974	0.629667	0.336246	0.64561	0.534485	0.633739	0.484473	0.637602	0.635095	0.608251	0.143307	0.394836	0.388556	0.385561
	0.520687	0.622595	0.564685	0.615669	0.421924	0.661006	0.550097	0.654524	0.405181	0.626939	0.622774	0.598147	0.130276	0.378443	0.372949	0.38509
	0.541419	0.608843	0.56001	0.598412	0.502684	0.679218	0.56903	0.678496	0.321679	0.62218	0.612892	0.595026	0.140229	0.35246	0.340067	0.379452
	0.538825	0.59442	0.552218	0.579573	0.567345	0.695671	0.587225	0.702406	0.242712	0.619827	0.604701	0.594358	0.1797	0.327632	0.301996	0.378369
	0.514503	0.582783	0.542585	0.561555	0.607238	0.711634	0.608482	0.725543	0.17588	0.605777	0.583604	0.583674	0.234153	0.302894	0.261403	0.371942
	0.471758	0.575146	0.531894	0.549497	0.617359	0.725169	0.631002	0.742008	0.131391	0.557002	0.51918	0.543461	0.287834	0.271618	0.222656	0.347547
	0.415019	0.568872	0.519957	0.544902	0.596647	0.72947	0.646226	0.743243	0.121285	0.492357	0.436988	0.487641	0.333298	0.242554	0.201782	0.31203
	0.350016	0.560515	0.505894	0.541904	0.548042	0.723081	0.653096	0.727866	0.147176	0.481718	0.428857	0.472801	0.366547	0.235922	0.212202	0.288469
	0.283097	0.546125	0.485709	0.53247	0.478032	0.710506	0.656487	0.702405	0.198345	0.518612	0.478622	0.497553	0.384664	0.256413	0.243125	0.29205
	0.219796	0.523157	0.456611	0.513408	0.39541	0.696889	0.655951	0.676674	0.265781	0.568748	0.536209	0.536909	0.386862	0.282851	0.262377	0.313893
	0.166866	0.505865	0.437024	0.497069	0.309559	0.687752	0.650949	0.659082	0.344558	0.618155	0.587666	0.580767	0.374934	0.293639	0.250547	0.331392
	0.138661	0.527982	0.465628	0.512768	0.229252	0.677198	0.633932	0.647281	0.428801	0.657486	0.626706	0.622521	0.352717	0.286302	0.21801	0.329203
	0.152016	0.591464	0.538364	0.563477	0.163863	0.643054	0.581605	0.625756	0.510262	0.682475	0.648982	0.654184	0.324785	0.273382	0.184483	0.316005
	0.204823	0.638524	0.583786	0.60225	0.123382	0.587203	0.502664	0.594419	0.579431	0.693836	0.659682	0.668408	0.295087	0.268204	0.164967	0.307298
	0.278479	0.652498	0.589336	0.617928	0.108405	0.556529	0.462487	0.580926	0.626927	0.694825	0.66747	0.667121	0.266152	0.275586	0.170081	0.303532
	0.357437	0.650578	0.581885	0.6269	0.104726	0.559714	0.467957	0.585448	0.645284	0.690129	0.673193	0.661353	0.238985	0.29579	0.205965	0.302792
	0.432799	0.642293	0.572804	0.63304	0.103773	0.580506	0.491866	0.595349	0.630916	0.68004	0.669533	0.652684	0.213475	0.322994	0.263808	0.308317
	0.497259	0.630187	0.56183	0.631575	0.109768	0.606097	0.516337	0.604422	0.585432	0.666391	0.656736	0.640147	0.189122	0.344611	0.319432	0.319864
	0.543753	0.617568	0.550376	0.623878	0.130374	0.625223	0.528429	0.610794	0.515349	0.654352	0.643583	0.628489	0.165647	0.351513	0.352947	0.329743
	0.567135	0.60553	0.539963	0.613556	0.169082	0.632735	0.523907	0.61419	0.430437	0.647439	0.635037	0.6213	0.143166	0.349101	0.360075	0.334267
	0.565656	0.592979	0.530419	0.598619	0.225108	0.631945	0.511345	0.616957	0.341499	0.644885	0.628477	0.617153	0.124887	0.351856	0.351599	0.343447
	0.540771	0.58123	0.521986	0.578446	0.294127	0.632325	0.50574	0.62419	0.257978	0.642976	0.621581	0.612383	0.12261	0.355598	0.334208	0.360609
	0.495779	0.573584	0.515699	0.560506	0.368466	0.639114	0.512892	0.637097	0.189068	0.631109	0.606722	0.598203	0.149857	0.345137	0.307499	0.37813
	0.435185	0.569925	0.509919	0.550885	0.438286	0.649706	0.527039	0.652991	0.149162	0.594227	0.568076	0.562798	0.20184	0.321122	0.271422	0.387671
	0.365062	0.564282	0.499025	0.544288	0.493838	0.662077	0.544271	0.672	0.152773	0.548788	0.521285	0.521441	0.2622	0.28944	0.228489	0.381117
	0.292598	0.54826	0.475441	0.529573	0.527589	0.678259	0.567881	0.693469	0.196474	0.547681	0.518898	0.520697	0.319021	0.250748	0.186508	0.351472
	0.224455	0.518758	0.438015	0.501819	0.535274	0.695452	0.595754	0.709902	0.26514	0.585763	0.552304	0.556453	0.366148	0.213664	0.16159	0.305304
	0.16833	0.493418	0.411446	0.47698	0.516101	0.703802	0.616631	0.711044	0.347422	0.627577	0.590619	0.598143	0.399364	0.197939	0.169478	0.266688
	0.139023	0.511132	0.4438	0.492119	0.472707	0.697768	0.625245	0.694341	0.435647	0.655161	0.619878	0.629166	0.415876	0.215646	0.208811	0.259907
	0.152749	0.576345	0.53335	0.549223	0.410813	0.681141	0.625667	0.666077	0.521141	0.671148	0.638524	0.648841	0.415212	0.252497	0.251286	0.284997
	0.206009	0.626553	0.594644	0.587595	0.338229	0.664173	0.623656	0.638819	0.593833	0.681446	0.651883	0.659523	0.399547	0.278941	0.263129	0.315182
	0.280237	0.644292	0.608562	0.598391	0.263283	0.655869	0.622123	0.624514	0.643865	0.690265	0.666931	0.666402	0.373149	0.284839	0.243038	0.328649
	0.36055	0.648402	0.603337	0.608368	0.194703	0.653205	0.61443	0.6214	0.663576	0.697395	0.67996	0.673005	0.341037	0.277479	0.212561	0.321508
	0.438153	0.646429	0.590555	0.622787	0.144763	0.64293	0.582157	0.614507	0.649389	0.697932	0.680806	0.675216	0.307452	0.26964	0.193581	0.306635
	0.505345	0.637504	0.570835	0.631038	0.128007	0.623938	0.526785	0.600848	0.602983	0.691342	0.669871	0.670987	0.274982	0.273388	0.199304	0.296898
	0.554542	0.62495	0.550392	0.629728	0.147992	0.614122	0.488114	0.597113	0.531046	0.682427	0.656677	0.662869	0.24463	0.290039	0.231755	0.294783
	0.580113	0.612576	0.535202	0.621784	0.193276	0.612557	0.472189	0.602323	0.443729	0.675285	0.647578	0.653425	0.216453	0.308847	0.279641	0.297158
	0.579897	0.600708	0.52492	0.607629	0.251563	0.612137	0.466972	0.608819	0.352357	0.670456	0.640595	0.643731	0.19026	0.316235	0.319686	0.298347
	0.555045	0.589031	0.51735	0.587272	0.314088	0.612403	0.468572	0.615141	0.266822	0.665149	0.632198	0.632266	0.165949	0.308474	0.333667	0.292859
	0.508732	0.579087	0.512555	0.56595	0.372491	0.614774	0.476565	0.622133	0.195743	0.650089	0.616982	0.612191	0.143529	0.301086	0.324857	0.288955
	0.445534	0.571487	0.508233	0.549643	0.418568	0.623027	0.493725	0.635071	0.151509	0.61214	0.585089	0.574771	0.126715	0.309706	0.309665	0.30315
	0.37185	0.562773	0.496748	0.537483	0.445915	0.639375	0.523668	0.654694	0.148861	0.56711	0.547824	0.536038	0.129084	0.328423	0.297157	0.336861
	0.295594	0.546554	0.470759	0.522027	0.450903	0.656539	0.558901	0.668898	0.188836	0.563413	0.542226	0.537764	0.163858	0.334759	0.280193	0.373038
	0.224374	0.518244	0.429698	0.495696	0.432973	0.66407	0.584098	0.667119	0.256947	0.593766	0.563087	0.570791	0.221748	0.313003	0.243624	0.388323
	0.16653	0.491452	0.39719	0.470174	0.394571	0.659652	0.593953	0.652408	0.340033	0.625521	0.590352	0.604272	0.285304	0.273726	0.19506	0.376587
	0.136672	0.505463	0.427244	0.484494	0.340799	0.64735	0.594177	0.631162	0.429519	0.645688	0.613828	0.625066	0.343726	0.23129	0.153267	0.342039
	0.149946	0.569308	0.525462	0.542894	0.278526	0.634355	0.592339	0.611437	0.516416	0.657493	0.630248	0.635648	0.391226	0.1961	0.134003	0.294939
	0.202024	0.620774	0.598076	0.578904	0.214955	0.627833	0.592444	0.602551	0.590315	0.666739	0.643895	0.642094	0.423608	0.181394	0.148889	0.254457
	0.274924	0.642151	0.619878	0.58442	0.159241	0.625507	0.585391	0.602757	0.641228	0.679757	0.661887	0.652465	0.4383	0.196124	0.198541	0.240024
	0.354544	0.652063	0.619235	0.591647	0.12666	0.614516	0.545065	0.59843	0.661678	0.696826	0.680791	0.669283	0.435101	0.235164	0.263783	0.25913
	0.43226	0.656544	0.607751	0.608819	0.13024	0.593858	0.47444	0.587393	0.648358	0.709383	0.68964	0.683746	0.416491	0.278168	0.310538	0.297031
	0.500225	0.652207	0.585734	0.623331	0.163227	0.582612	0.431142	0.585106	0.602964	0.710906	0.685123	0.686755	0.387048	0.302081	0.316415	0.323397
	0.550652	0.640364	0.560348	0.626381	0.210726	0.580605	0.423819	0.589307	0.531987	0.703906	0.673517	0.67935	0.352021	0.303851	0.293955	0.325866
	0.577641	0.625603	0.539648	0.618648	0.262121	0.578637	0.427873	0.590731	0.445434	0.694456	0.661678	0.668597	0.315717	0.296795	0.273199	0.314185
[truncated: 5,609 more rows]

## Sheet: SFig. 9
	SFig. 9 Voxel-wise correlation coefficients of fOA using the first half, second half, and full length of the datasets
[truncated: 18 more rows]

[truncated: 7 more sheets: SFig. 12, SFig. 13, SFig. 15, SFig. 16b, SFig. 17, SFig. 18, SFig. 22]
